# Supplementary material for: Genome-wide characterization of Salmonella Typhimurium genes required for the fitness under iron restriction
Source: BMC Genom Data. 2022 Jul 22;23:55. doi: 10.1186/s12863-022-01069-3 (PMC9308263; doi:10.1186/s12863-022-01069-3)
Supplement: Supplementary file 2 — Additional file 2. The genes in S. Typhimurium 14028S that are identified in this study to be implicated in the growth under iron-restricted conditions. Sheet 1 (“Reduced fitness”) shows the genes that are required for the fitness of the wild-type strain. Sheet 2 (“Increased fitness”) shows the genes that lead to increased fitness of the respective mutants. [file 12863_2022_1069_MOESM2_ESM.xlsx]

## Sheet: Reduced fitness
Additional file 2. The genes in S. Typhimurium 14028s that are identified in this study to be implicated in the growth under iron-restricted conditions.
Iron-restricted conditions were achieved by supplementing LB broth with 2,2`-Dipyridyl (Dip) at the concentrations of 100, 150, 250, and 400 µM.
Cultures were grown at 37°C till the mid-log phase.
Sheet 1 (“Reduced fitness”) shows the genes that are required for the fitness of the wild-type strain.
Sheet 2 (“Increased fitness”) shows the genes that lead to increased fitness of the respective mutants.
Orf	Name of gene	log2FC Dip100	p-value Dip100	log2FC Dip150	p-value Dip150	log2FC Dip250-I	p-value Dip250-I	log2FC Dip250-II	p-value Dip250-II	log2FC Dip400	p-value Dip400
STM14_4041	degS	-0.08	0.9166	-0.75	0.2979	-3.3	0.0024	-1.91	0.0266	-8.35	0
STM14_3825	exbB	-1.4	0.6502	-3.28	0.2909	-2.06	0.0369	-1.54	0.1184	-1.81	0.0713
STM14_0690	fepD	-2.91	0.0244	-4.27	0.0004	-4.74	0.0031	-2.38	0.1957	-0.22	0.8254
STM14_4786	fre	-0.97	0.2759	-1.04	0.2257	-1.58	0.0281	-1.42	0.0359	0.03	0.9545
STM14_4276	ggt	-0.97	0.5983	-1.11	0.5299	-0.68	0.1638	-0.64	0.1792	-1.24	0.022
STM14_0896	gpmA	0	1	0	1	-1.29	0.2582	-4.89	0.0022	0.36	0.691
STM14_0241	hemL	-4.52	1	-4.52	1	-2.06	0.6369	-3.04	0.0302	-0.24	0.4804
STM14_1385	ndh	-0.07	0.9312	-1.62	0.3015	-1.54	0.122	-2.28	0.0351	-1.1	0.2571
STM14_1592	osmE	-0.38	0.6174	-0.25	0.7558	-0.86	0.1888	-1.14	0.2777	-1.35	0.0484
STM14_4650	pstA	-0.56	0.4223	-0.45	0.5483	-1.16	0.0983	-1.75	0.022	-0.57	0.3254
STM14_4649	pstB	-0.77	0.4992	-1.1	0.3028	-1.65	0.0312	-1.14	0.0689	-2.04	0.0063
STM14_3234	rpoE	-0.43	0.7179	-1.53	0.2858	-5.53	0.0388	-6.4	0.0393	-7.24	0.008
STM14_4878	sodA	-1.4	0.4962	-1.17	0.6996	-3.76	0.0177	-1.42	0.1686	-1.24	0.2188
STM14_4330	STM14_4330	-0.04	0.9215	-0.19	0.5985	-0.48	0.0755	-0.32	0.2395	-0.63	0.0187
STM14_4612	STM14_4612	-0.09	0.7772	0.11	0.7255	-0.28	0.3613	-0.71	0.0187	-0.45	0.1212
STM14_1663	sufA	-0.03	0.984	-0.39	0.8436	-1.5	0.0121	-1.43	0.024	-2.49	0.0003
STM14_1664	sufB	0.07	0.938	0.28	0.7341	-1.59	0.0096	-1.76	0.0076	-2.84	0
STM14_1665	sufC	-0.11	0.9055	-0.16	0.863	-1.3	0.1691	-1.9	0.0879	-2.67	0.0386
STM14_1666	sufD	0.13	0.8602	-0.22	0.7676	-2.04	0.0008	-2.3	0	-2.75	0
STM14_1667	sufS	-0.46	0.5689	-0.24	0.7511	-1.73	0.0026	-2.1	0.0005	-2.63	0.0001
STM14_2100	tonB	-0.58	0.5733	-6.43	0.028	-5.2	0.0158	-3.43	0.0385	1.44	0.6999
STM14_1757	ydgM	-0.33	0.5514	-1.16	0.2787	-1.45	0.0268	-0.43	0.5286	0.05	0.9378
STM14_3120	yfhP	3.09	0.6956	-1.58	1	-2.75	0.0292	-2.75	0.0268	-2.75	0.0284
STM14_3902	ygjQ	-0.33	0.6075	-0.56	0.4341	-1.05	0.0698	-0.98	0.0916	-1.19	0.0479
STM14_4174	yhfK	0	0.999	0.72	0.3003	-0.17	0.7006	-1.05	0.0412	-0.44	0.3802
STM14_4228	yhgI	-0.39	0.7277	-0.15	0.8673	-1.19	0.1808	-2.63	0.012	0.53	0.7584
STM14_1668	ynhA	0.27	0.7378	-0.02	0.9851	-2.14	0.0257	-1.69	0.04	-2.16	0.0315
STM14_4304	zntA	-0.7	0.242	-1.39	0.0275	-0.67	0.1288	-0.6	0.179	-1.03	0.0243
	P value < 0.05
	Reduced fittness
	Increased fittness

## Sheet: Increasesd fitness
Orf	Name of gene	log2FC Dip100	p-value Dip100	log2FC Dip150	p-value Dip150	log2FC Dip250-I	p-value Dip250-I	log2FC Dip250-II	p-value Dip250-II	log2FC Dip400	p-value Dip400
STM14_0190	acnB	0.5	0.6833	-0.35	0.7548	0.83	0.2352	0.77	0.1879	1.34	0.0193
STM14_4663	atpA	-0.75	0.6754	-1.56	0.373	5.05	0.0001	4.99	0.3291	4.86	0.1448
STM14_2289	eda	1.99	1	0.44	1	3.03	0.1429	3.75	0.2482	3.62	0.0279
STM14_1370	fabF	-1.94	0.3794	-1.65	0.4961	1.52	0.1254	2.24	0.0239	1.49	0.0838
STM14_3076	guaB	-0.33	0.6482	0.46	0.5801	1.59	0.0341	1.29	0.0466	1.28	0.021
STM14_2231	htpX	-0.36	0.9707	-0.12	0.9732	1.79	0.0334	1.02	0.3175	1.82	0.0631
STM14_1416	icdA	-0.2	0.9089	0.13	0.9252	4.19	0.0001	3.54	0.0105	4.64	0
STM14_3051	nlpB	0.41	0.6901	-0.08	0.9335	0.7	0.3279	1.1	0.0702	1.75	0.0221
STM14_2095	ompW	-0.29	0.7588	-0.59	0.5577	1.44	0.0406	1.02	0.1258	0.71	0.2777
STM14_3964	pnp	0.06	0.9466	0.15	0.8895	2.49	0.0261	2.7	0.0087	1.49	0.0611
STM14_5248	purA	0.53	0.6963	0.99	0.4207	1.14	0.2193	1.05	0.2963	1.95	0.0444
STM14_4473	rfaC	2.47	0.1392	3.02	0.202	0.89	0.6178	3.13	0.0407	0.39	0.8801
STM14_2591	rfbB	0.19	0.6201	0.07	0.8694	0.65	0.0833	0.86	0.0167	0.69	0.0412
STM14_2584	rfbH	-0.35	0.4615	-0.1	0.8255	0.63	0.2753	0.46	0.3955	1.15	0.0184
STM14_2587	rfbI	-0.01	0.9748	0.06	0.8941	0.83	0.0575	0.97	0.0131	0.69	0.0814
STM14_1656	rprA	-2.69	0.1226	-2.73	0.1089	6.49	0.0101	0.06	0.9419	0.33	0.6484
STM14_2042	sapA	0.12	0.9222	0.57	0.5291	0.66	0.245	0.59	0.3849	1.32	0.0175
STM14_0852	sdhD	0.74	0.5033	1.41	1	1.94	0.3651	1.09	0.0337	2.16	0.5955
STM14_1900	smvA	-0.45	0.5088	-0.65	0.3549	1.46	0.0141	1.31	0.0069	0.96	0.0239
STM14_0726	STM14_0726	2.46	0.3346	2.52	0.668	1.28	1	1.81	1	3.9	0.0329
STM14_1429	STM14_1429	2.8	0.3314	2.87	0.1012	4.51	0.0003	1.99	1	5.99	0.0976
STM14_2094	STM14_2094	-0.4	0.6395	-0.54	0.5278	1.26	0.0385	1.55	0.0228	1.31	0.0564
STM14_2709	STM14_2709	-0.12	0.8542	-0.02	0.9722	0.82	0.1414	0.95	0.0792	1.11	0.0256
STM14_2086	trpE	0.34	0.6016	0.85	0.191	0.96	0.1593	1.14	0.0805	1.05	0.047
STM14_4149	tuf_1	0.27	0.6845	0.61	0.7071	2.21	0.2756	0.33	0.8218	2.95	0.0255
STM14_2423	umuD	-1.16	0.5985	-0.39	0.8578	2.07	0.1083	0.5	0.5075	2.05	0.0343
STM14_0290	yaeD	-2.81	0.3353	0.02	1	5.07	0.0278	4.33	0.0656	2.44	1
STM14_1411	ycfC	-1.11	0.6663	0.98	0.7005	3.4	0.0192	3.17	0.1195	1.73	0.495
STM14_2155	ychH	0.53	1	0.09	1	1.63	0.4979	2.49	0.0389	0.27	1
STM14_2702	yeiB	0.09	0.8766	0.07	0.9048	1.11	0.0823	1.38	0.0345	0.74	0.2749
	P value < 0.05
	Reduced fittness
	Increased fittness
