# Supplementary material for: Genome-wide characterization of Salmonella Typhimurium genes required for the fitness under iron restriction
Source: BMC Genom Data. 2022 Jul 22;23:55. doi: 10.1186/s12863-022-01069-3 (PMC9308263; doi:10.1186/s12863-022-01069-3)
Supplement: Supplementary file 3 — Additional file 3. The summary of the Tn-seq data analysis for all genes in the genome of S. Typhimurium 14028S for each iron restriction condition. Sheet 1 (Dip100), Sheet 2 (Dip150), Sheet 3 (Dip250-I), Sheet 4 (Dip250-II), Sheet 5 (Dip400). [file 12863_2022_1069_MOESM3_ESM.xlsx]

## Sheet: Dip100
Additional file 3. The summary of the Tn-seq data analysis for all genes in the genome of S. Typhimurium 14028s for each iron restriction condition.
For Tn-seq selection, Tn5 libraries of S. Typhimurium 14028s were cultured in LB broth supplemented with 2,2`-Dipyridyl (Dip) at the concentrations of 100, 150, 250, and 400 µM until the mid-log phase.
#Orf	Name	Description	Sum Ctrl	Sum Exp	Delta Sum	log2FC	p-value
STM14_0001	thrL	thr operon leader peptide	548	534.1	-13.87	-0.04	0.9972
STM14_0002	thrA	bifunctional aspartokinase I/homeserine dehydrogenase I	4811	5101.5	290.48	0.08	0.8947
STM14_0003	thrB	homoserine kinase	2211	2065.1	-145.91	-0.1	0.9001
STM14_0004	thrC	threonine synthase	566	377.6	-188.36	-0.58	0.6459
STM14_0005	yaaA	hypothetical protein	1176	785.9	-390.11	-0.58	0.4372
STM14_0006	yaaJ	putative alanine/glycine transport protein	2315	2208	-107.02	-0.07	0.9205
STM14_0007	talB	transaldolase B	3889	3652.2	-236.82	-0.09	0.8968
STM14_0008	mogA	molybdenum cofactor biosynthesis protein	11321	11642.1	321.07	0.04	0.9663
STM14_0009	yaaH	hypothetical protein	4715	5036.8	321.84	0.1	0.8957
STM14_0010	htgA	hypothetical protein	2359	2393.4	34.39	0.02	0.9795
STM14_0011	yaaI	hypothetical protein	2980	2825.5	-154.54	-0.08	0.9233
STM14_0012	-	hypothetical protein	3692	4451.7	759.68	0.27	0.6618
STM14_0013	dnaK	molecular chaperone DnaK	17	1.7	-15.3	-3.32	0.1947
STM14_0014	dnaJ	chaperone protein DnaJ	889	973	84.01	0.13	0.828
STM14_0015	-	hypothetical protein	132	103.8	-28.24	-0.35	0.8252
STM14_0016	-	putative transcriptional regulator	14431	13788.8	-642.19	-0.07	0.8937
STM14_0017	-	putative bacteriophage protein	5000	4815.7	-184.29	-0.05	0.9404
STM14_0018	-	hypothetical protein	13351	12098	-1253.05	-0.14	0.7893
STM14_0019	-	hypothetical protein	3663	3643.7	-19.33	-0.01	0.9934
STM14_0020	-	hypothetical protein	2993	2723.4	-269.6	-0.14	0.9063
STM14_0021	-	hypothetical protein	2993	2716.6	-276.4	-0.14	0.9073
STM14_0022	-	putative exochitinase	30027	29765.2	-261.82	-0.01	0.9838
STM14_0023	-	putative hydroxymethyltransferase	10920	10827.3	-92.74	-0.01	0.9796
STM14_0024	-	hypothetical protein	459	280.7	-178.32	-0.71	0.4418
STM14_0025	-	putative cytoplasmic protein	14029	13144.1	-884.89	-0.09	0.8266
STM14_0026	-	hypothetical protein	72	37.4	-34.58	-0.94	0.6653
STM14_0027	-	hypothetical protein	3	0	-3	-2	1
STM14_0028	bcfA	fimbrial subunit	8990	8925.5	-64.53	-0.01	0.9855
STM14_0029	bcfB	fimbrial chaparone	8508	8643.1	135.1	0.02	0.9706
STM14_0030	bcfC	fimbrial usher	6841	6081.3	-759.7	-0.17	0.711
STM14_0031	bcfD	fimbrial subunit	4696	4875.2	179.24	0.05	0.9406
STM14_0032	bcfE	fimbrial subunit	1922	1585.4	-336.61	-0.28	0.7386
STM14_0033	bcfF	fimbrial subunit	864	624.3	-239.71	-0.47	0.6321
STM14_0034	bcfG	fimbrial chaparone	1785	2277.7	492.72	0.35	0.5327
STM14_0035	bcfH	putative thiol-disulfide isomerase	11547	11546.8	-0.19	0	1
STM14_0036	-	hypothetical protein	17213	18710	1496.98	0.12	0.904
STM14_0037	-	putative transcriptional regulator	6758	7214.2	456.2	0.09	0.8924
STM14_0038	-	putative transcriptional regulator	18505	20462.1	1957.07	0.15	0.8015
STM14_0039	-	putative transcriptional regulator	2076	2776.1	700.13	0.42	0.6517
STM14_0040	-	hypothetical protein	1	0	-1	-1	1
STM14_0041	-	putative arylsulfatase	51376	52237.9	861.91	0.02	0.9462
STM14_0042	-	putative 5'-nucleotidase	129316	35681.5	-93634.5	-1.86	0.3853
STM14_0043	-	putative outer membrane/exported protein	27127	25965	-1161.99	-0.06	0.8519
STM14_0044	-	putative arylsulfatase	6643	7323.1	680.07	0.14	0.7483
STM14_0045	-	putative arylsulfatase regulator	7347	6406.2	-940.8	-0.2	0.6894
STM14_0046	-	putative cytoplasmic protein	15394	14882.6	-511.41	-0.05	0.8913
STM14_0047	-	putative arylsulfatase	20036	19210.1	-825.91	-0.06	0.8205
STM14_0048	nhaA	pH-dependent sodium/proton antiporter	518	525.6	7.63	0.02	0.9782
STM14_0049	nhaR	transcriptional activator NhaR	3290	3504.2	214.19	0.09	0.8749
STM14_0050	-	putative glycosyl hydrolase	7150	8243.3	1093.35	0.21	0.7737
STM14_0051	-	putative sodium galactoside symporter	18695	17476.7	-1218.29	-0.1	0.8382
STM14_0052	rpsT	30S ribosomal protein S20	0	0	0	0	1
STM14_0053	yaaY	putative cytoplasmic protein	572	731.5	159.46	0.35	0.7331
STM14_0054	ribF	bifunctional riboflavin kinase/FMN adenylyltransferase	3	0	-3	-1.32	0.3353
STM14_0055	ileS	isoleucyl-tRNA synthetase	1	5.1	4.1	2.35	1
STM14_0056	lspA	lipoprotein signal peptidase	0	0	0	0	1
STM14_0057	-	hypothetical protein	0	0	0	0	1
STM14_0058	slpA	FKBP-type peptidyl-prolyl cis-trans isomerase	58	25.5	-32.48	-1.18	0.2024
STM14_0059	ispH	4-hydroxy-3-methylbut-2-enyl diphosphate reductase	0	0	0	0	1
STM14_0060	-	putative nitrite reductase	6373	6052.4	-320.62	-0.07	0.8797
STM14_0061	rihC	ribonucleoside hydrolase RihC	1335	1078.5	-256.53	-0.31	0.7017
STM14_0062	-	putative transcriptional regulator	9752	9568.5	-183.53	-0.03	0.9584
STM14_0063	-	putative transcriptional regulator	13810	13184.9	-625.07	-0.07	0.8684
STM14_0064	-	putative oxalacetate decarboxylase subunit beta	4417	4710.2	293.24	0.09	0.891
STM14_0065	-	pyruvate carboxylase subunit B	9957	10633.3	676.34	0.09	0.8878
STM14_0066	-	oxaloacetate decarboxylase subunit gamma	396	457.6	61.59	0.21	1
STM14_0067	-	putative citrate-sodium symporter	11517	11592.7	75.74	0.01	0.985
STM14_0068	-	hypothetical protein	1040	1136.3	96.31	0.13	0.9227
STM14_0069	citC2	putative citrate lyase synthetase	5873	5770	-103	-0.03	0.9659
STM14_0070	citD2	citrate lyase subunit gamma	2753	2857.8	104.78	0.05	0.9614
STM14_0071	citE2	putative citrate lyase beta chain	1996	1786.1	-209.89	-0.16	0.8382
STM14_0072	citF2	putative citrate lyase alpha chain/citrate-ACP transferase	1999	1981.7	-17.26	-0.01	0.9883
STM14_0073	citX2	putative cytoplasmic protein	1575	1792.9	217.92	0.19	0.8535
STM14_0074	citG2	triphosphoribosyl-dephospho-CoA synthase	1828	2121.2	293.22	0.21	0.7383
STM14_0075	dapB	dihydrodipicolinate reductase	0	1.7	1.7	1.43	1
STM14_0076	-	hypothetical protein	2094	1906.9	-187.11	-0.14	0.8846
STM14_0077	carA	carbamoyl phosphate synthase small subunit	2192	1968.1	-223.87	-0.16	0.8336
STM14_0078	carB	carbamoyl phosphate synthase large subunit	4947	4788.5	-158.51	-0.05	0.9494
STM14_0079	-	hypothetical protein	740	677	-62.98	-0.13	0.812
STM14_0080	tnpA_1	transposase	4175	4092.8	-82.25	-0.03	0.9319
STM14_0081	caiF	DNA-binding transcriptional activator CaiF	9983	9187.4	-795.56	-0.12	0.8347
STM14_0082	caiE	carnitine operon protein CaiE	1211	1030.8	-180.16	-0.23	0.7681
STM14_0083	caiD	carnitinyl-CoA dehydratase	2521	2037.9	-483.13	-0.31	0.6882
STM14_0084	caiC	putative crotonobetaine/carnitine-CoA ligase	7664	7052.6	-611.4	-0.12	0.7962
STM14_0085	caiB	crotonobetainyl-CoA:carnitine CoA-transferase	3461	3152.1	-308.93	-0.13	0.8733
STM14_0086	-	hypothetical protein	1294	1491.8	197.83	0.21	0.6637
STM14_0087	caiA	crotonobetainyl-CoA dehydrogenase	1717	2218.2	501.18	0.37	0.7214
STM14_0088	caiT	L-carnitine/gamma-butyrobetaine antiporter	17696	19449.9	1753.94	0.14	0.8012
STM14_0089	-	conserved hypothetical protein	707	940.7	233.69	0.41	0.7352
STM14_0090	fixA	putative electron transfer flavoprotein FixA	9215	8940.8	-274.22	-0.04	0.9538
STM14_0091	fixB	putative electron transfer flavoprotein FixB	3826	3922.6	96.65	0.04	0.9643
STM14_0092	fixC	putative oxidoreductase FixC	909	445.7	-463.32	-1.03	0.5463
STM14_0093	fixX	putative ferredoxin	1152	1420.4	268.39	0.3	0.7222
STM14_0094	yaaU	putative transport protein	11968	12319.1	351.09	0.04	0.9472
STM14_0095	-	putative outer membrane lipoprotein	4860	4943.3	83.29	0.02	0.9778
STM14_0096	-	putative secreted protein	30235	29322.9	-912.09	-0.04	0.9379
STM14_0097	-	hypothetical protein	9508	10405.4	897.4	0.13	0.8699
STM14_0098	-	putative secreted protein	9563	9412	-151.02	-0.02	0.9635
STM14_0099	-	putative inner membrane protein	3484	3264.3	-219.66	-0.09	0.899
STM14_0100	-	putative sulfatase	32163	27611.6	-4551.36	-0.22	0.4115
STM14_0101	-	hypothetical protein	765	891.4	126.36	0.22	0.7911
STM14_0102	-	hypothetical protein	2174	2231.8	57.79	0.04	0.9728
STM14_0103	yabF	glutathione-regulated potassium-efflux system ancillary protein KefF	878	848.8	-29.17	-0.05	0.9528
STM14_0104	kefC	glutathione-regulated potassium-efflux system protein KefC	3674	3585.8	-88.16	-0.04	0.9518
STM14_0105	-	hypothetical protein	163	227.9	64.94	0.48	0.6722
STM14_0106	folA	dihydrofolate reductase	1	0	-1	-1	1
STM14_0107	apaH	diadenosine tetraphosphatase	310	139.5	-170.51	-1.15	0.357
STM14_0108	apaG	ApaG	605	411.7	-193.34	-0.56	0.6893
STM14_0109	ksgA	dimethyladenosine transferase	331	202.4	-128.57	-0.71	0.487
STM14_0110	pdxA_1	4-hydroxythreonine-4-phosphate dehydrogenase	693	593.7	-99.33	-0.22	0.6969
STM14_0111	surA	peptidyl-prolyl cis-trans isomerase SurA	1400	1059.8	-340.24	-0.4	0.7406
STM14_0112	imp	organic solvent tolerance protein	2	3.4	1.4	0.77	0.6597
STM14_0113	-	hypothetical protein	83	78.2	-4.75	-0.09	0.6685
STM14_0114	djlA	DNA-J like membrane chaperone protein	552	670.2	118.22	0.28	0.6336
STM14_0115	rluA	23S rRNA/tRNA pseudouridine synthase A	667	605.6	-61.42	-0.14	0.9133
STM14_0116	hepA	ATP-dependent helicase HepA	5863	5241	-622.03	-0.16	0.8621
STM14_0117	polB	DNA polymerase II	15039	17609.4	2570.39	0.23	0.7479
STM14_0118	-	putative secreted protein	14282	13875.6	-406.44	-0.04	0.9438
STM14_0119	-	putative cytoplasmic protein	7569	7845.3	276.3	0.05	0.9153
STM14_0120	araD	L-ribulose-5-phosphate 4-epimerase	2132	2175.7	43.66	0.03	0.9678
STM14_0121	araA	L-arabinose isomerase	1026	816.5	-209.49	-0.33	0.6741
STM14_0122	araB	ribulokinase	3730	3674.3	-55.71	-0.02	0.9754
STM14_0123	araC	DNA-binding transcriptional regulator AraC	1306	1384.7	78.66	0.08	0.9181
STM14_0124	yabI	hypothetical protein	3218	2568.6	-649.4	-0.33	0.749
STM14_0125	thiQ	thiamine transporter ATP-binding subunit	1973	1995.3	22.35	0.02	0.9893
STM14_0126	thiP	thiamine transporter membrane protein	4234	12919.6	8685.57	1.61	0.5642
STM14_0127	tbpA	thiamine transporter substrate binding subunit	1006	1371.1	365.06	0.45	0.5035
STM14_0128	-	putative lipoprotein	1180	1496.9	316.93	0.34	0.6862
STM14_0129	yabN	transcriptional regulator SgrR	1340	1129.5	-210.49	-0.25	0.6926
STM14_0130	-	hypothetical protein	530	859	329.04	0.7	0.5464
STM14_0131	leuD	isopropylmalate isomerase small subunit	1056	1255.4	199.38	0.25	0.8129
STM14_0132	leuC	isopropylmalate isomerase large subunit	2177	2468.2	291.24	0.18	0.8272
STM14_0133	leuB	3-isopropylmalate dehydrogenase	3749	3281.3	-467.65	-0.19	0.7588
STM14_0134	leuA	2-isopropylmalate synthase	4491	4914.4	423.37	0.13	0.82
STM14_0135	leuL	leu operon leader peptide	2601	2109.3	-491.68	-0.3	0.6546
STM14_0136	-	hypothetical protein	5472	6836.6	1364.57	0.32	0.7882
STM14_0137	-	hypothetical protein	4682	4691.5	9.53	0	0.9976
STM14_0138	leuO	leucine transcriptional activator	16967	15382.7	-1584.3	-0.14	0.6882
STM14_0139	ilvI	acetolactate synthase 3 catalytic subunit	8450	7488.1	-961.93	-0.17	0.7584
STM14_0140	ilvH	acetolactate synthase 3 regulatory subunit	627	774	146.98	0.3	0.8017
STM14_0141	-	hypothetical protein	773	549.4	-223.56	-0.49	0.6345
STM14_0142	fruR	DNA-binding transcriptional regulator FruR	921	944.1	23.09	0.04	0.9741
STM14_0143	-	hypothetical protein	847	723	-124.05	-0.23	0.7354
STM14_0144	-	hypothetical protein	308	408.3	100.25	0.41	1
STM14_0145	yabB	cell division protein MraZ	0	0	0	0	1
STM14_0146	mraW	S-adenosyl-methyltransferase MraW	0	0	0	0	1
STM14_0147	ftsL	cell division protein FtsL	0	0	0	0	1
STM14_0148	ftsI	division specific transpeptidase	0	1.7	1.7	1.43	1
STM14_0149	murE	UDP-N-acetylmuramoylalanyl-D-glutamate--2, 6-diaminopimelate ligase	0	0	0	0	1
STM14_0150	murF	UDP-N-acetylmuramoyl-tripeptide--D-alanyl-D- alanine ligase	1	3.4	2.4	1.77	1
STM14_0151	mraY	phospho-N-acetylmuramoyl-pentapeptide- transferase	1	6.8	5.8	2.77	1
STM14_0152	murD	UDP-N-acetylmuramoyl-L-alanyl-D-glutamate synthetase	1	1.7	0.7	0.77	1
STM14_0153	ftsW	cell division protein FtsW	0	0	0	0	1
STM14_0154	murG	N-acetylglucosaminyl transferase	0	5.1	5.1	2.61	1
STM14_0155	murC	UDP-N-acetylmuramate--L-alanine ligase	0	34	34.02	4.17	0.3354
STM14_0156	ddl_2	D-alanine--D-alanine ligase	0	20.4	20.41	4.42	1
STM14_0157	ftsQ	cell division protein FtsQ	0	0	0	0	1
STM14_0158	ftsA	cell division protein FtsA	0	0	0	0	1
STM14_0159	ftsZ	cell division protein FtsZ	0	1.7	1.7	1.43	1
STM14_0160	lpxC	UDP-3-O-[3-hydroxymyristoyl] N-acetylglucosamine deacetylase	0	0	0	0	1
STM14_0161	yacA	SecA regulator SecM	4	0	-4	-2.32	1
STM14_0162	secA	preprotein translocase subunit SecA	0	5.1	5.1	1.83	0.3315
STM14_0163	mutT	nucleoside triphosphate pyrophosphohydrolase	793	1088.7	295.68	0.46	0.6393
STM14_0165	-	putative transcriptional regulator, LysR family	166	119.1	-46.93	-0.48	1
STM14_0166	yacG	zinc-binding protein	86	146.3	60.29	0.77	0.6654
STM14_0167	yacF	hypothetical protein	361	411.7	50.66	0.19	0.8475
STM14_0168	coaE	dephospho-CoA kinase	0	0	0	0	1
STM14_0169	guaC	guanosine 5'-monophosphate oxidoreductase	3104	2900.3	-203.69	-0.1	0.9052
STM14_0170	hofC	type IV pilin biogenesis protein	2683	2726.8	43.8	0.02	0.9747
STM14_0171	hofB	hypothetical protein	1026	908.4	-117.63	-0.18	0.6037
STM14_0172	ppdD	putative major pilin subunit	526	768.9	242.88	0.55	0.6869
STM14_0173	-	hypothetical protein	0	0	0	0	1
STM14_0174	nadC	quinolinate phosphoribosyltransferase	433	345.3	-87.68	-0.33	0.7324
STM14_0175	ampD	N-acetyl-anhydromuranmyl-L-alanine amidase	1317	1376.2	59.16	0.06	0.9531
STM14_0176	ampE	regulatory protein AmpE	767	673.6	-93.38	-0.19	0.765
STM14_0177	-	putative cytoplasmic protein	1796	2340.7	544.66	0.38	0.7217
STM14_0178	-	Na+/galactoside symporter	1135	1246.9	111.88	0.14	0.8555
STM14_0179	-	hypothetical protein	430	454.2	24.18	0.08	1
STM14_0180	aroP	aromatic amino acid transporter	10009	11046.7	1037.7	0.14	0.8662
STM14_0181	-	hypothetical protein	13	42.5	29.53	1.71	1
STM14_0182	pdhR	transcriptional regulator PdhR	16	79.9	63.95	2.32	1
STM14_0183	aceE	pyruvate dehydrogenase subunit E1	229	131	-98.02	-0.81	0.5734
STM14_0184	aceF	dihydrolipoamide acetyltransferase	0	34	34.02	4.17	0.3367
STM14_0185	lpdA	dihydrolipoamide dehydrogenase	0	0	0	0	1
STM14_0186	-	hypothetical protein	0	0	0	0	1
STM14_0187	-	putative outer membrane protein	759	675.3	-83.68	-0.17	0.8283
STM14_0188	-	putative periplasmic protein	1249	1393.2	144.17	0.16	0.7868
STM14_0190	acnB	bifunctional aconitate hydratase 2/2-methylisocitrate dehydratase	854	1209.5	355.46	0.5	0.6833
STM14_0191	-	putative restriction endonuclease	2671	2170.6	-500.45	-0.3	0.7568
STM14_0192	yacL	hypothetical protein	2757	2840.8	83.77	0.04	0.9589
STM14_0193	kdgT	2-keto-3-deoxygluconate permease	1781	1563.3	-217.72	-0.19	0.7873
STM14_0194	-	putative inner membrane protein	519	768.9	249.88	0.57	0.5645
STM14_0195	pdxA_2	4-hydroxythreonine-4-phosphate dehydrogenase 2	1521	1900.1	379.09	0.32	0.6312
STM14_0196	-	putative transcriptional regulator	580	566.5	-13.55	-0.03	0.9932
STM14_0197	speD	S-adenosylmethionine decarboxylase	1623	1342.1	-280.86	-0.27	0.8705
STM14_0198	speE	spermidine synthase	1023	1168.6	145.63	0.19	0.831
STM14_0199	yacC	putative periplasmic protein	1170	1502	332.04	0.36	0.7437
STM14_0200	cueO	multicopper oxidase	1275	1088.7	-186.32	-0.23	0.7712
STM14_0201	gcd	glucose dehydrogenase	5130	5921.4	791.4	0.21	0.8018
STM14_0202	hpt	hypoxanthine-guanine phosphoribosyltransferase	571	559.6	-11.35	-0.03	0.9784
STM14_0203	yadF	carbonic anhydrase	0	0	0	0	1
STM14_0204	yadG	putative ABC-type multidrug transport system ATPase component	3635	4091.1	456.05	0.17	0.8316
STM14_0205	yadH	putative transport protein	288	318.1	30.1	0.14	0.8795
STM14_0206	stiH	putative fimbrial protein precurosr	1968	2048.1	80.08	0.06	0.9251
STM14_0207	stiC	putativie fimbrial usher	5303	6079.6	776.6	0.2	0.7598
STM14_0208	stiB	putative fimbrial chaparone	5252	5060.7	-191.34	-0.05	0.9353
STM14_0209	stiA	putative fimbrial subunit	10286	9177.2	-1108.77	-0.16	0.7437
STM14_0210	-	hypothetical protein	40	56.1	16.14	0.49	0.7282
STM14_0211	yadI	putative PTS enzyme	4094	4169.3	75.3	0.03	0.9668
STM14_0212	yadE	putative xylanase/chitin deacetylase	4135	3674.3	-460.71	-0.17	0.8057
STM14_0213	panD	aspartate alpha-decarboxylase	1331	1289.4	-41.6	-0.05	0.9168
STM14_0214	panC	pantoate--beta-alanine ligase	1133	860.7	-272.26	-0.4	0.6773
STM14_0215	-	hypothetical protein	1	0	-1	-1	1
STM14_0216	panB	3-methyl-2-oxobutanoate hydroxymethyltransferase	278	352.1	74.12	0.34	0.8861
STM14_0217	folK	2-amino-4-hydroxy-6-hydroxymethyldihyropteridine pyrophosphokinase	0	5.1	5.1	1.43	0.0982
STM14_0218	pcnB	poly(A) polymerase I	845	865.8	20.84	0.04	0.9683
STM14_0219	yadB	glutamyl-Q tRNA(Asp) synthetase	2794	2798.2	4.25	0	0.998
STM14_0220	dksA	DnaK transcriptional regulator DksA	243	229.6	-13.36	-0.08	0.9586
STM14_0221	sfsA	sugar fermentation stimulation protein A	5410	5380.5	-29.54	-0.01	0.9916
STM14_0222	ligT	2'-5' RNA ligase	396	347	-48.98	-0.19	0.7031
STM14_0223	hrpB	ATP-dependent RNA helicase HrpB	8075	8185.5	110.51	0.02	0.9744
STM14_0224	-	hypothetical protein	0	0	0	0	1
STM14_0225	-	hypothetical protein	0	0	0	0	1
STM14_0226	mrcB	penicillin-binding protein 1b	9977	11950	1972.96	0.26	0.7613
STM14_0227	-	hypothetical protein	0	0	0	0	1
STM14_0228	fhuA	ferrichrome outer membrane transporter	6147	7481.3	1334.27	0.28	0.7017
STM14_0229	fhuC	iron-hydroxamate transporter ATP-binding subunit	4261	4562.2	301.25	0.1	0.916
STM14_0230	fhuD	iron-hydroxamate transporter substrate-binding subunit	1503	1454.4	-48.59	-0.05	0.9115
STM14_0231	fhuB	iron-hydroxamate transporter permease subunit	2360	2534.6	174.58	0.1	0.8939
STM14_0232	-	hypothetical protein	1936	1731.7	-204.32	-0.16	0.851
STM14_0233	-	hypothetical protein	437	505.2	68.22	0.21	0.7738
STM14_0234	stfA	putative fimbrial subunit	17095	15554.5	-1540.49	-0.14	0.8158
STM14_0235	stfC	putative fimbrial outer membrane usher	11530	12014.6	484.6	0.06	0.8673
STM14_0236	stfD	putative periplasmic fimbrial chaperone	999	973	-25.99	-0.04	0.9571
STM14_0237	stfE	putative minor fimbrial subunit	954	670.2	-283.78	-0.51	0.7316
STM14_0238	stfF	putative minor fimbrial subunit	1269	779.1	-489.91	-0.7	0.4955
STM14_0239	stfG	putative minor fimbrial subunit	1034	884.6	-149.45	-0.23	0.6246
STM14_0240	-	putative outer membrane protein	1658	1476.5	-181.48	-0.17	0.7865
STM14_0241	hemL	glutamate-1-semialdehyde aminotransferase	22	0	-22	-4.52	1
STM14_0242	-	hypothetical protein	0	0	0	0	1
STM14_0243	yadQ	chloride channel protein	3143	3063.6	-79.39	-0.04	0.954
STM14_0244	yadR	iron-sulfur cluster insertion protein ErpA	1	0	-1	-1	1
STM14_0245	yadS	hypothetical protein	454	272.2	-181.83	-0.74	0.514
STM14_0246	btuF	vitamin B12-transporter protein BtuF	1830	1985.1	155.14	0.12	0.8704
STM14_0247	pfs	5'-methylthioadenosine/S-adenosylhomocysteine nucleosidase	0	0	0	0	1
STM14_0248	dgt	deoxyguanosinetriphosphate triphosphohydrolase	18651	16687.4	-1963.58	-0.16	0.7558
STM14_0249	htrA	serine endoprotease	4953	4247.6	-705.45	-0.22	0.6926
STM14_0250	cdaR	carbohydrate diacid transcriptional activator CdaR	371	627.7	256.69	0.76	0.4421
STM14_0251	yaeH	hypothetical protein	771	692.3	-78.67	-0.16	0.8753
STM14_0253	dapD	2,3,4,5-tetrahydropyridine-2-carboxylate N-succinyltransferase	1	0	-1	-1	1
STM14_0254	glnD	PII uridylyl-transferase	174	233	59.05	0.42	0.645
STM14_0255	map	methionine aminopeptidase	0	1.7	1.7	1.43	1
STM14_0256	-	30S ribosomal protein S2	0	0	0	0	1
STM14_0257	rpsB	30S ribosomal protein S2	0	0	0	0	1
STM14_0258	tsf	elongation factor Ts	0	0	0	0	1
STM14_0259	pyrH	uridylate kinase	2	1.7	-0.3	-0.23	1
STM14_0260	frr	ribosome recycling factor	0	0	0	0	1
STM14_0261	dxr	1-deoxy-D-xylulose 5-phosphate reductoisomerase	3	0	-3	-2	1
STM14_0262	-	hypothetical protein	0	0	0	0	1
STM14_0263	uppS	undecaprenyl pyrophosphate synthase	4	8.5	4.51	1.09	1
STM14_0264	cdsA	CDP-diglyceride synthase	0	0	0	0	1
STM14_0265	yaeL	zinc metallopeptidase	0	0	0	0	1
STM14_0266	yaeT	outer membrane protein assembly factor YaeT	0	1.7	1.7	1.43	1
STM14_0267	hlpA	periplasmic chaperone	4	0	-4	-2.32	1
STM14_0268	lpxD	UDP-3-O-[3-hydroxymyristoyl] glucosamine N-acyltransferase	0	0	0	0	1
STM14_0269	fabZ	(3R)-hydroxymyristoyl-ACP dehydratase	0	0	0	0	1
STM14_0270	lpxA	UDP-N-acetylglucosamine acyltransferase	0	0	0	0	1
STM14_0271	lpxB	lipid-A-disaccharide synthase	0	0	0	0	1
STM14_0272	rnhB	ribonuclease HII	0	0	0	0	1
STM14_0273	dnaE	DNA polymerase III subunit alpha	1	13.6	12.61	3.77	1
STM14_0274	accA	acetyl-CoA carboxylase carboxyltransferase subunit alpha	0	0	0	0	1
STM14_0275	-	putative endochitinase	4587	4526.5	-60.47	-0.02	0.9806
STM14_0276	ldcC	lysine decarboxylase 2	4647	4924.6	277.57	0.08	0.8492
STM14_0277	yaeR	hypothetical protein	0	0	0	0	1
STM14_0278	tilS	tRNA(Ile)-lysidine synthetase	1	0	-1	-1	1
STM14_0279	rof	Rho-binding antiterminator	0	0	0	0	1
STM14_0280	yaeP	hypothetical protein	19	0	-19	-3.39	0.3343
STM14_0281	yaeQ	putative cytoplasmic protein	2033	2549.9	516.89	0.33	0.4983
STM14_0282	yaeJ	hypothetical protein	6956	7370.7	414.7	0.08	0.6519
STM14_0284	proS	prolyl-tRNA synthetase	0	0	0	0	1
STM14_0285	yaeB	putative regulatory protein	13753	13431.6	-321.42	-0.03	0.9629
STM14_0286	rcsF	outer membrane lipoprotein	8674	8027.3	-646.69	-0.11	0.8845
STM14_0287	metQ	DL-methionine transporter substrate-binding subunit	1402	1235	-167.03	-0.18	0.782
STM14_0288	yaeE	DL-methionine transporter permease subunit	2755	3099.3	344.33	0.17	0.8719
STM14_0289	metN	DL-methionine transporter ATP-binding subunit	2626	2634.9	8.94	0	0.9949
STM14_0290	yaeD	D,D-heptose 1,7-bisphosphate phosphatase	12	0	-12	-2.81	0.3353
STM14_0291	-	hypothetical protein	2	0	-2	-1.58	1
STM14_0292	-	hypothetical protein	2	0	-2	-1.58	1
STM14_0293	rrsH	16S ribosomal RNA	980	1243.5	263.48	0.34	0.7346
STM14_0294	ileV	Ile tRNA	6	0	-6	-2.81	1
STM14_0295	alaV	Ala tRNA	0	0	0	0	1
STM14_0296	-	hypothetical protein	0	0	0	0	1
STM14_0297	rrlH	23S ribosomal RNA	2090	2500.6	410.56	0.26	0.6387
STM14_0298	rrfH	5S ribosomal RNA	24	10.2	-13.79	-1.23	0.6673
STM14_0299	aspU	Asp tRNA	0	0	0	0	1
STM14_0300	dkgB	2,5-diketo-D-gluconate reductase B	447	452.5	5.48	0.02	0.9694
STM14_0301	yafC	putative transcriptional regulator	1987	2162	175.05	0.12	0.7613
STM14_0302	-	putative drug efflux protein	2010	1946	-63.99	-0.05	0.9549
STM14_0303	yafD	hypothetical protein	765	626	-139.01	-0.29	0.7251
STM14_0304	yafE	putative methyltransferase	761	787.6	26.59	0.05	0.9526
STM14_0305	dniR	membrane-bound lytic murein transglycosylase D	2961	2757.4	-203.58	-0.1	0.8864
STM14_0306	gloB	hydroxyacylglutathione hydrolase	2161	1682.4	-478.65	-0.36	0.6443
STM14_0307	yafS	putative SAM-dependent methyltransferase	1918	1976.6	58.63	0.04	0.939
STM14_0308	rnhA	ribonuclease H	358	280.7	-77.32	-0.35	0.7301
STM14_0309	dnaQ	DNA polymerase III subunit epsilon	1	5.1	4.1	2.35	1
STM14_0310	-	hypothetical protein	0	0	0	0	1
STM14_0311	aspV	Asp tRNA	0	0	0	0	1
STM14_0312	-	hypothetical protein	0	0	0	0	1
STM14_0313	-	putative cytoplasmic protein	1508	1340.4	-167.56	-0.17	0.6049
STM14_0314	-	putative cytoplasmic protein	4837	5033.4	196.44	0.06	0.9027
STM14_0315	-	putative cytoplasmic protein	3472	3749.1	277.14	0.11	0.874
STM14_0316	-	putative cytoplasmic protein	280	387.8	107.84	0.47	0.6655
STM14_0317	-	putative cytoplasmic protein	503	864.1	361.14	0.78	0.5
STM14_0318	-	putative cytoplasmic protein	6094	6123.8	29.82	0.01	0.9919
STM14_0319	-	putative chaperone ATPase	6581	6254.8	-326.2	-0.07	0.9024
STM14_0320	-	putative cytoplasmic protein	1786	1173.7	-612.27	-0.61	0.6762
STM14_0321	-	putative cytoplasmic protein	2460	2401.9	-58.1	-0.03	0.9557
STM14_0322	-	invasol SirA	611	389.5	-221.46	-0.65	0.5543
STM14_0323	-	putative cytoplasmic protein	16552	15830.1	-721.92	-0.06	0.8754
STM14_0324	-	putative cytoplasmic protein	3103	3863.1	760.11	0.32	0.6239
STM14_0325	-	putative cytoplasmic protein	11793	11174.3	-618.72	-0.08	0.8853
STM14_0326	-	putative periplasmic protein	2739	2971.8	232.76	0.12	0.895
STM14_0327	-	putative cytoplasmic protein	4606	4996	390.02	0.12	0.8615
STM14_0328	-	putative outer membrane lipoprotein	2917	2847.6	-69.42	-0.03	0.9772
STM14_0329	-	putative cytoplasmic protein	3753	3920.9	167.95	0.06	0.9397
STM14_0330	-	hypothetical protein	2723	2538	-185.02	-0.1	0.8958
STM14_0331	-	putative inner membrane protein	15153	16988.5	1835.51	0.16	0.7403
STM14_0332	-	putative Shiga-like toxin A subunit	3547	3640.3	93.27	0.04	0.9566
STM14_0333	-	putative inner membrane protein	5023	5229.1	206.06	0.06	0.9277
STM14_0334	-	putative cytoplasmic protein	827	906.7	79.67	0.13	0.87
STM14_0335	-	putative periplasmic protein	3120	7712.6	4592.61	1.31	0.5625
STM14_0336	-	putative cytoplasmic protein	16838	16219.6	-618.37	-0.05	0.9424
STM14_0337	-	hypothetical protein	706	736.6	30.56	0.06	0.9688
STM14_0338	-	putative cytoplasmic protein	8642	9437.5	795.49	0.13	0.7924
STM14_0339	-	putative cytoplasmic protein	3645	3888.6	243.63	0.09	0.9083
STM14_0340	-	putative RHS-like protein	18328	20252.8	1924.84	0.14	0.73
STM14_0341	-	putative RHS-like protein	4632	4890.6	258.55	0.08	0.8851
STM14_0342	-	putative cytoplasmic protein	2969	2138.2	-830.77	-0.47	0.5544
STM14_0343	-	hypothetical protein	689	658.3	-30.69	-0.07	0.9426
STM14_0344	-	hypothetical protein	138	231.3	93.34	0.75	0.5641
STM14_0345	-	putative cytoplasmic protein	0	0	0	0	1
STM14_0346	-	hypothetical protein	5068	4686.4	-381.57	-0.11	0.8736
STM14_0348	-	putative cytoplasmic protein	308	331.7	23.71	0.11	0.8522
STM14_0350	-	putative transposase	1377	1388.1	11.07	0.01	0.9905
STM14_0352	safA	putative outer membrane protein	29836	28370.3	-1465.69	-0.07	0.888
STM14_0353	safB	putative fimbrial assembly chaparone	19917	20370.2	453.22	0.03	0.9609
STM14_0354	safC	putative fimbrial usher	25942	27625.2	1683.25	0.09	0.8836
STM14_0355	safD	putative fimbrial subunit	302	444	141.98	0.56	0.7693
STM14_0356	ybeJ	putative xylanase/chitin deacetylase	7047	6629	-417.96	-0.09	0.884
STM14_0357	-	hypothetical protein	945	1124.4	179.4	0.25	0.7732
STM14_0358	sinR	transcriptional regulator	22320	21787.2	-532.8	-0.03	0.9465
STM14_0359	-	putative cytoplasmic protein	4690	3616.5	-1073.54	-0.38	0.6271
STM14_0360	-	SapA-like protein	14627	13654.4	-972.58	-0.1	0.8407
STM14_0361	-	hypothetical protein	816	1078.5	262.47	0.4	0.6936
STM14_0362	-	VirG-like protein	7228	6828.1	-399.94	-0.08	0.9215
STM14_0363	-	hypothetical protein	1310	1326.8	16.83	0.02	0.9638
STM14_0364	yafV	hypothetical protein	2126	1935.8	-190.19	-0.14	0.9044
STM14_0365	fadE	acyl-CoA dehydrogenase	7018	7285.6	267.65	0.05	0.9253
STM14_0366	gmhA	phosphoheptose isomerase	20	44.2	24.23	1.14	0.4582
STM14_0367	yafJ	putative glutamine amidotransferase	6557	7304.4	747.36	0.16	0.7817
STM14_0368	yafK	putative periplasmic protein	6305	6872.3	567.29	0.12	0.8429
STM14_0369	dinP	DNA polymerase IV	11475	10221.7	-1253.32	-0.17	0.7212
STM14_0371	prfH	peptide chain release factor-like protein	1880	1701.1	-178.94	-0.14	0.8695
STM14_0372	pepD	aminoacyl-histidine dipeptidase	1994	2868	873.99	0.52	0.6429
STM14_0373	gpt	xanthine-guanine phosphoribosyltransferase	355	498.4	143.41	0.49	0.6627
STM14_0374	frsA	fermentation/respiration switch protein	1830	1908.6	78.59	0.06	0.9309
STM14_0375	crl	DNA-binding transcriptional regulator Crl	1995	2133.1	138.13	0.1	0.8967
STM14_0376	phoE	outer membrane phosphoporin protein E	9570	8966.3	-603.7	-0.09	0.8274
STM14_0377	-	conserved hypothetical protein	771	928.8	157.78	0.27	0.8497
STM14_0378	proB	gamma-glutamyl kinase	898	1053	154.96	0.23	0.8329
STM14_0379	proA	gamma-glutamyl phosphate reductase	1064	964.5	-99.5	-0.14	0.8239
STM14_0380	thrW	Thr tRNA	204	227.9	23.94	0.16	0.77
STM14_0381	-	IS3 transposase	1308	1235	-73.03	-0.08	0.8906
STM14_0383	-	putative cytoplasmic protein	2061	2192.7	131.67	0.09	0.9258
STM14_0384	-	putative permease	31537	29499.8	-2037.18	-0.1	0.8068
STM14_0385	-	isopropylmalate isomerase large subunit	11938	10475.1	-1462.86	-0.19	0.7851
STM14_0386	-	putative 3-isopropylmalate isomerase	744	547.7	-196.26	-0.44	0.7056
STM14_0387	-	putative fumarylacetoacetate hydrolase	3568	3693	125.01	0.05	0.9461
STM14_0388	-	putative hydrolase/acyltransferase	1754	2170.6	416.55	0.31	0.6968
STM14_0389	-	putative transcriptional regulator	5477	5040.2	-436.75	-0.12	0.8349
STM14_0390	-	putative cytoplasmic protein	3259	2913.9	-345.08	-0.16	0.8393
STM14_0391	-	putative outer membrane protein	9072	10114.5	1042.51	0.16	0.8116
STM14_0392	stbE	putative fimbrial chaparone	29990	28110	-1879.95	-0.09	0.8923
STM14_0393	stbD	putative fimbrial usher	17025	16386.3	-638.67	-0.06	0.8687
STM14_0394	stbC	putative fimbrial usher	8868	8505.3	-362.69	-0.06	0.906
STM14_0395	stbB	putative fimbrial chaperone	25526	26922.7	1396.71	0.08	0.8562
STM14_0396	stbA	putative fimbrial major subunit	24765	25056.6	291.64	0.02	0.9748
STM14_0397	-	hypothetical protein	1141	1049.6	-91.44	-0.12	0.8409
STM14_0398	-	putative inner membrane protein	16300	17131.4	831.39	0.07	0.8955
STM14_0399	-	putative periplasmic protein	10186	9753.9	-432.11	-0.06	0.9158
STM14_0400	-	hypothetical protein	33586	32600.9	-985.15	-0.04	0.9151
STM14_0401	-	putative response regulator	8759	8760.5	1.47	0	0.9994
STM14_0402	-	putative inner membrane protein	6264	5771.7	-492.3	-0.12	0.8583
STM14_0403	-	hypothetical protein	8924	8119.2	-804.83	-0.14	0.6685
STM14_0404	-	putative outer membrane protein	5282	4613.3	-668.72	-0.2	0.664
STM14_0405	-	putative response regulator	8423	7431.9	-991.06	-0.18	0.7479
STM14_0406	-	putative inner membrane protein	1899	1981.7	82.74	0.06	0.9247
STM14_0407	-	putative outer membrane lipoprotein	2674	2509.1	-164.93	-0.09	0.9002
STM14_0408	-	outer membrane efflux-like protein	2763	2737	-25.99	-0.01	0.9906
STM14_0409	-	putative cation efflux system protein	2592	2304.9	-287.06	-0.17	0.8362
STM14_0410	-	putative cation efflux pump	2338	2556.7	218.7	0.13	0.7967
STM14_0411	-	hypothetical protein	693	472.9	-220.1	-0.55	0.6995
STM14_0412	-	putative cation transport ATPase	2129	2230.1	101.09	0.07	0.9384
STM14_0413	-	putative transcriptional regulator	1242	893.1	-348.94	-0.48	0.6554
STM14_0414	-	putative copper chaperone	486	527.3	41.33	0.12	0.8205
STM14_0415	-	putative metal-binding transport protein	126	148	21.99	0.23	0.674
STM14_0416	-	putative inner membrane protein	1893	1709.6	-183.43	-0.15	0.8586
STM14_0417	mod	DNA methylase	9174	8265.5	-908.54	-0.15	0.7492
STM14_0418	res	DNA restriction enzyme	17746	15721.2	-2024.79	-0.17	0.6887
STM14_0419	-	hypothetical protein	647	335.1	-311.89	-0.95	0.5995
STM14_0420	-	hypothetical protein	261	341.9	80.91	0.39	0.7068
STM14_0421	-	putative cytoplasmic protein	1638	1745.3	107.29	0.09	0.9196
STM14_0422	-	cytochrome BD2 subunit I	8668	9153.4	485.41	0.08	0.9065
STM14_0423	-	cytochrome BD2 subunit II	2439	3189.5	750.49	0.39	0.7463
STM14_0424	-	putative cytoplasmic protein	391	564.8	173.75	0.53	0.6294
STM14_0425	-	putative transcriptional regulator	87	137.8	50.79	0.66	0.3778
STM14_0426	foxA	ferrioxamine receptor	4263	4232.2	-30.76	-0.01	0.9881
STM14_0427	yahN	putative transport protein	2924	3140.2	216.16	0.1	0.8885
STM14_0428	yahO	hypothetical protein	1586	1187.3	-398.66	-0.42	0.5574
STM14_0429	prpR	prp operon regulator	3771	4046.8	275.83	0.1	0.8855
STM14_0430	-	hypothetical protein	165	117.4	-47.63	-0.49	0.5075
STM14_0431	prpB	2-methylisocitrate lyase	584	709.3	125.34	0.28	0.6576
STM14_0432	prpC	methylcitrate synthase	3325	3337.5	12.48	0.01	0.9927
STM14_0433	prpD	2-methylcitrate dehydratase	2287	1512.2	-774.76	-0.6	0.593
STM14_0434	prpE	propionyl-CoA synthetase	1842	1820.1	-21.86	-0.02	0.9807
STM14_0435	hemB	delta-aminolevulinic acid dehydratase	0	0	0	0	1
STM14_0436	-	hypothetical protein	99	83.4	-15.65	-0.25	1
STM14_0437	-	hypothetical protein	902	721.3	-180.75	-0.32	0.6678
STM14_0438	yaiU	flagellar protein	24448	25109.4	661.37	0.04	0.8852
STM14_0439	yaiV	putative DNA-binding transcriptional regulator	10625	10464.9	-160.07	-0.02	0.9621
STM14_0440	ampH	beta-lactamase/D-alanine carboxypeptidase	7660	9491.9	1831.93	0.31	0.5947
STM14_0441	-	hypothetical protein	296	410	113.96	0.47	0.9488
STM14_0442	-	conserved hypothetical protein	504	495	-8.99	-0.03	0.9603
STM14_0443	sbmA	transport protein	3230	3672.6	442.59	0.19	0.7758
STM14_0444	yaiW	putative outer membrane lipoprotein	2078	2189.3	111.27	0.08	0.9392
STM14_0445	yaiY	putative inner membrane protein	206	304.5	98.49	0.56	1
STM14_0446	-	hypothetical protein	810	942.4	132.39	0.22	0.8111
STM14_0447	yaiZ	putative inner membrane protein	800	1037.6	237.65	0.38	0.695
STM14_0448	ddl_1	D-alanyl-alanine synthetase A	5627	6081.3	454.3	0.11	0.8848
STM14_0449	-	putative inner membrane protein	1711	1599	-112	-0.1	0.8898
STM14_0450	-	putative permease	9793	10022.7	229.66	0.03	0.9633
STM14_0451	-	hypothetical protein	305	418.5	113.46	0.46	0.6712
STM14_0452	yaiB	hypothetical protein	4520	3892	-627.97	-0.22	0.67
STM14_0453	-	hypothetical protein	3232	2968.4	-263.65	-0.12	0.8951
STM14_0454	psiF	hypothetical protein	1180	1311.5	131.52	0.15	0.8343
STM14_0455	yaiC	diguanylate cyclase AdrA	3437	3507.6	70.59	0.03	0.9687
STM14_0456	proC	pyrroline-5-carboxylate reductase	402	290.9	-111.12	-0.47	0.6492
STM14_0457	-	hypothetical protein	108	45.9	-62.07	-1.23	1
STM14_0458	yaiI	hypothetical protein	45	17	-27.99	-1.4	1
STM14_0459	aroL	shikimate kinase II	421	455.9	34.88	0.11	0.894
STM14_0460	yaiA	hypothetical protein	0	0	0	0	1
STM14_0461	aroM	hypothetical protein	2699	2405.3	-293.7	-0.17	0.7989
STM14_0462	yaiE	hypothetical protein	1907	1456.1	-450.89	-0.39	0.6679
STM14_0463	rdgC	recombination associated protein	142	86.8	-55.25	-0.71	1
STM14_0464	-	hypothetical protein	4	0	-4	-2.32	1
STM14_0465	yajF	fructokinase	1192	1294.5	102.51	0.12	0.8877
STM14_0466	araJ	protein AraJ	1959	2020.9	61.86	0.04	0.9461
STM14_0467	sbcC	exonuclease subunit SbcC	1732	1867.8	135.77	0.11	0.8877
STM14_0468	sbcD	exonuclease subunit SbcD	999	1275.8	276.8	0.35	0.7036
STM14_0469	-	hypothetical protein	0	0	0	0	1
STM14_0470	phoB	transcriptional regulator PhoB	918	995.1	77.12	0.12	0.861
STM14_0471	phoR	phosphate regulon sensor protein	3811	3468.5	-342.53	-0.14	0.892
STM14_0472	-	hypothetical protein	22	25.5	3.52	0.21	1
STM14_0473	brnQ	branched-chain amino acid transporter	3195	3010.9	-184.12	-0.09	0.9102
STM14_0474	proY	putative proline-specific permease	1576	1663.6	87.64	0.08	0.9389
STM14_0475	malZ	maltodextrin glucosidase	2125	1997	-127.95	-0.09	0.8966
STM14_0476	-	putative thiol-alkyl hydroperoxide reductase	940	918.6	-21.43	-0.03	0.9644
STM14_0477	yajB	acyl carrier protein phosphodiesterase	149	86.8	-62.25	-0.78	0.6859
STM14_0478	queA	S-adenosylmethionine:tRNA ribosyltransferase-isomerase	466	285.8	-180.22	-0.71	0.6789
STM14_0479	-	DNA metabolism protein	166	105.5	-60.53	-0.65	0.5694
STM14_0480	tgt	queuine tRNA-ribosyltransferase	1471	1439.1	-31.9	-0.03	0.9683
STM14_0481	yajC	preprotein translocase subunit YajC	0	1.7	1.7	1.43	1
STM14_0482	secD	preprotein translocase subunit SecD	0	3.4	3.4	2.14	1
STM14_0483	secF	preprotein translocase subunit SecF	0	0	0	0	1
STM14_0484	-	hypothetical protein	12	0	-12	-2.81	0.3315
STM14_0485	-	putative regulatory protein	1111	1126.1	15.1	0.02	0.9718
STM14_0486	yajD	hypothetical protein	300	207.5	-92.47	-0.53	0.6026
STM14_0487	-	hypothetical protein	33	0	-33	-5.09	1
STM14_0489	tsx	nucleoside channel	1750	1861	110.96	0.09	0.8748
STM14_0490	yajI	hypothetical protein	1786	1653.4	-132.57	-0.11	0.8935
STM14_0491	-	hypothetical protein	782	654.9	-127.09	-0.26	0.632
STM14_0492	ybaD	transcriptional regulator NrdR	118	124.2	6.18	0.07	0.959
STM14_0493	ribD	bifunctional diaminohydroxyphosphoribosylaminopyrimidine deaminase/5-amino-6-(5-phosphoribosylamino)uracil reductase	0	0	0	0	1
STM14_0494	ribH	riboflavin synthase subunit beta	0	0	0	0	1
STM14_0495	nusB	transcription antitermination protein NusB	1	0	-1	-1	1
STM14_0496	thiL	thiamine monophosphate kinase	1	0	-1	-1	1
STM14_0497	pgpA	phosphatidylglycerophosphatase A	221	222.8	1.84	0.01	1
STM14_0498	-	hypothetical protein	0	17	17.01	4.17	1
STM14_0499	yajO	putative oxidoreductase	1998	2301.5	303.54	0.2	0.8221
STM14_0500	dxs	1-deoxy-D-xylulose-5-phosphate synthase	0	6.8	6.8	2.96	1
STM14_0501	ispA	geranyltranstransferase	0	1.7	1.7	1.43	1
STM14_0502	xseB	exodeoxyribonuclease VII small subunit	2	3.4	1.4	0.77	1
STM14_0503	thiI	thiamine biosynthesis protein ThiI	2223	2095.7	-127.29	-0.09	0.9316
STM14_0504	phnV	2-aminoethylphosphonate transporter	1755	1789.5	34.52	0.03	0.9748
STM14_0505	phnU	2-aminoethylphosphonate transporter	3199	3043.2	-155.8	-0.07	0.9339
STM14_0506	phnT	2-aminoethylphosphonate transporter	1543	1083.6	-459.42	-0.51	0.7922
STM14_0507	phnS	2-aminoethylphosphonate transporter	2493	2272.6	-220.38	-0.13	0.8708
STM14_0508	phnR	2-aminoethylphosphonate transport protein	3356	2774.4	-581.57	-0.27	0.7249
STM14_0509	-	hypothetical protein	2	1.7	-0.3	-0.23	1
STM14_0510	phnW	2-aminoethylphosphonate--pyruvate transaminase	2098	1891.6	-206.42	-0.15	0.8245
STM14_0511	phnX	phosphonoacetaldehyde hydrolase	236	221.1	-14.86	-0.09	0.9653
STM14_0512	thiJ	hypothetical protein	327	227.9	-99.06	-0.52	0.5321
STM14_0513	apbA	2-dehydropantoate 2-reductase	1501	1411.9	-89.12	-0.09	0.9177
STM14_0514	yajQ	nucleotide-binding protein	376	389.5	13.54	0.05	0.9355
STM14_0515	yajR	putative transport protein	808	775.7	-32.32	-0.06	0.9452
STM14_0517	-	putative periplasmic protein	22859	22054.3	-804.73	-0.05	0.9191
STM14_0518	-	TPR repeat-containing protein	18483	25760.9	7277.88	0.48	0.6905
STM14_0519	cyoE	protoheme IX farnesyltransferase	707	624.3	-82.71	-0.18	0.7171
STM14_0520	cyoD	cytochrome o ubiquinol oxidase subunit IV	277	321.5	44.5	0.21	0.7913
STM14_0521	cyoC	cytochrome o ubiquinol oxidase subunit III	26	45.9	19.93	0.82	1
STM14_0522	cyoB	cytochrome o ubiquinol oxidase subunit I	3352	3228.6	-123.38	-0.05	0.9469
STM14_0523	cyoA	cytochrome o ubiquinol oxidase subunit II	3322	2260.7	-1061.29	-0.56	0.3116
STM14_0524	ampG	muropeptide transporter	1690	1957.9	267.92	0.21	0.7688
STM14_0525	yajG	hypothetical protein	5237	4849.7	-387.27	-0.11	0.9378
STM14_0526	-	hypothetical protein	299	576.7	277.66	0.95	0.4566
STM14_0527	bolA	transcriptional regulator BolA	325	382.7	57.74	0.24	0.8675
STM14_0528	-	hypothetical protein	0	0	0	0	1
STM14_0529	tig	trigger factor	2285	2257.3	-27.69	-0.02	0.9822
STM14_0530	clpP	ATP-dependent Clp protease proteolytic subunit	0	27.2	27.22	4.82	1
STM14_0531	-	hypothetical protein	0	0	0	0	1
STM14_0532	clpX	ATP-dependent protease ATP-binding subunit	0	0	0	0	1
STM14_0533	lon	DNA-binding ATP-dependent protease La	78	37.4	-40.58	-1.06	0.3045
STM14_0534	hupB	transcriptional regulator HU subunit beta	146	44.2	-101.77	-1.72	1
STM14_0535	cypD	peptidyl-prolyl cis-trans isomerase (rotamase D)	3135	3155.5	20.47	0.01	0.9883
STM14_0536	-	hypothetical protein	110	479.7	369.7	2.12	0.3238
STM14_0537	ybaV	putative DNA uptake protein	95	151.4	56.39	0.67	1
STM14_0538	ybaW	putative esterase	4064	4543.5	479.54	0.16	0.8018
STM14_0539	ybaX	queuosine biosynthesis protein QueC	1648	1775.9	127.91	0.11	0.8791
STM14_0540	ybaE	putative ABC transporter periplasmic binding protein	2533	2920.7	387.72	0.21	0.771
STM14_0541	cof	putative hydrolase	285	369.1	84.13	0.37	0.7832
STM14_0542	-	putative cysteine synthase/cystathionine beta-synthase	3983	4067.2	84.24	0.03	0.9699
STM14_0543	ybaO	putative transcriptional regulator	689	512	-176.98	-0.43	0.5943
STM14_0544	mdlA	putative multidrug transporter membrane\ATP-binding component	1071	974.7	-96.29	-0.14	0.8753
STM14_0545	mdlB	putative multidrug transporter membrane\ATP-binding component	656	561.4	-94.65	-0.22	0.8526
STM14_0546	glnK	nitrogen regulatory protein P-II 2	0	6.8	6.8	2.96	1
STM14_0547	amtB	ammonium transporter	1181	1287.7	106.7	0.12	0.8869
STM14_0548	tesB	acyl-CoA thioesterase II	3721	3640.3	-80.73	-0.03	0.9677
STM14_0549	ybaY	hypothetical protein	1726	1437.4	-288.6	-0.26	0.649
STM14_0550	ybaZ	putative methyltransferase	37	74.8	37.85	1.02	1
STM14_0551	ffs	-	0	0	0	0	1
STM14_0552	ylaB	hypothetical protein	1648	2107.6	459.62	0.35	0.6882
STM14_0553	rpmE2	50S ribosomal protein L31 type B	0	0	0	0	1
STM14_0554	rpmJ_1	50S ribosomal protein L36	434	413.4	-20.64	-0.07	0.9607
STM14_0555	ylaC	putative inner membrane protein	1837	1582	-255.01	-0.22	0.7978
STM14_0556	maa	maltose O-acetyltransferase	6287	5826.1	-460.86	-0.11	0.8826
STM14_0557	hha	hemolysin expression-modulating protein	534	323.2	-210.8	-0.72	0.8323
STM14_0558	ybaJ	hypothetical protein	17102	18648.7	1546.74	0.12	0.8861
STM14_0559	acrB	acridine efflux pump	1557	1901.8	344.79	0.29	0.714
STM14_0560	acrA	acridine efflux pump	4002	4079.1	77.15	0.03	0.9636
STM14_0561	acrR	DNA-binding transcriptional repressor AcrR	1067	879.4	-187.55	-0.28	0.739
STM14_0562	-	hypothetical protein	1349	1360.8	11.85	0.01	0.8744
STM14_0563	aefA	potassium efflux protein KefA	8152	7864	-287.99	-0.05	0.9323
STM14_0564	-	putative transposase	2246	2655.4	409.36	0.24	0.7392
STM14_0565	ybaM	hypothetical protein	0	0	0	0	1
STM14_0566	priC	primosomal replication protein N''	312	341.9	29.91	0.13	0.8853
STM14_0567	ybaN	hypothetical protein	26	35.7	9.72	0.46	0.6656
STM14_0568	apt	adenine phosphoribosyltransferase	381	275.6	-105.43	-0.47	0.6626
STM14_0569	dnaX	DNA polymerase III subunits gamma and tau	0	0	0	0	1
STM14_0570	ybaB	hypothetical protein	0	0	0	0	1
STM14_0571	recR	recombination protein RecR	249	260.3	11.26	0.06	1
STM14_0572	htpG	heat shock protein 90	1797	1658.5	-138.46	-0.12	0.8475
STM14_0573	-	hypothetical protein	0	0	0	0	1
STM14_0574	adk	adenylate kinase	0	0	0	0	1
STM14_0575	-	hypothetical protein	887	1013.8	126.83	0.19	0.491
STM14_0576	hemH	ferrochelatase	4	0	-4	-2.32	1
STM14_0577	aes	acetyl esterase	1710	1609.2	-100.8	-0.09	0.9076
STM14_0578	gsk	inosine-guanosine kinase	598	768.9	170.88	0.36	0.6264
STM14_0579	ybaL	putative cation:proton antiport protein	2272	2029.4	-242.63	-0.16	0.8594
STM14_0580	-	hypothetical protein	0	0	0	0	1
STM14_0581	fsr	putative transport protein	787	990	203.02	0.33	0.729
STM14_0582	ushA	bifunctional UDP-sugar hydrolase/5'-nucleotidase periplasmic precursor	7204	7188.7	-15.31	0	0.9961
STM14_0583	ybaK	hypothetical protein	1766	1667	-98.96	-0.08	0.7475
STM14_0584	ybaP	putative cytoplasmic protein	1076	915.2	-160.83	-0.23	0.6083
STM14_0585	-	putative periplasmic protein	23070	26361.4	3291.36	0.19	0.6603
STM14_0586	copA	copper exporting ATPase	7441	6559.3	-881.71	-0.18	0.8448
STM14_0587	cueR	DNA-binding transcriptional regulator CueR	147	267.1	120.07	0.86	0.3414
STM14_0588	ybbJ	hypothetical protein	6618	2502.3	-4115.74	-1.4	0.6353
STM14_0589	ybbK	putative inner membrane protein	4687	1434	-3253	-1.71	0.7097
STM14_0590	ybbL	putative ABC transporter ATP-binding protein YbbL	4069	5081.1	1012.07	0.32	0.6755
STM14_0591	ybbM	putative transport protein	2604	3014.3	410.28	0.21	0.7441
STM14_0592	ybbN	putative thioredoxin protein	2599	2803.4	204.35	0.11	0.8604
STM14_0593	ybbO	short chain dehydrogenase	1702	1541.2	-160.84	-0.14	0.874
STM14_0594	tesA	multifunctional acyl-CoA thioesterase I and protease I and lysophospholipase L1	330	510.3	180.32	0.63	0.715
STM14_0595	ybbA	putative ABC transporter ATP-binding protein YbbA	353	444	90.98	0.33	0.9067
STM14_0596	ybbP	putative inner membrane protein	1659	1881.4	222.37	0.18	0.844
STM14_0597	-	hypothetical protein	0	0	0	0	1
STM14_0598	-	putative outer membrane protein	2446	2849.3	403.28	0.22	0.7914
STM14_0599	-	hypothetical protein	0	0	0	0	1
STM14_0600	sfbA	putative ABC-type transport system ATPase component	5527	6071.1	544.09	0.14	0.8103
STM14_0601	sfbB	putative ABC-type transport system ATPase component	3587	4266.3	679.26	0.25	0.7901
STM14_0602	sfbC	putative ABC transporter permease component	898	967.9	69.9	0.11	0.8962
STM14_0603	ybbB	tRNA 2-selenouridine synthase	2575	2665.6	90.56	0.05	0.9544
STM14_0604	ybbS	DNA-binding transcriptional activator AllS	2233	2131.4	-101.57	-0.07	0.9384
STM14_0605	allA	ureidoglycolate hydrolase	508	262	-246.04	-0.96	0.5348
STM14_0606	allR	DNA-binding transcriptional repressor AllR	2108	1852.5	-255.54	-0.19	0.7724
STM14_0607	gcl	glyoxylate carboligase	6363	5865.3	-497.74	-0.12	0.8471
STM14_0608	gip	hydroxypyruvate isomerase	8790	8083.4	-706.55	-0.12	0.7766
STM14_0609	glxR	tartronic semialdehyde reductase	8277	7525.5	-751.5	-0.14	0.7833
STM14_0610	-	putative permease	16581	15848.8	-732.21	-0.07	0.8539
STM14_0611	ybbV	putative cytoplasmic protein	2192	2158.6	-33.35	-0.02	0.9624
STM14_0612	allP	allantoin permease	18712	18293.2	-418.78	-0.03	0.9299
STM14_0613	allB	allantoinase	11449	11565.5	116.52	0.01	0.9804
STM14_0614	ybbY	putative purine permease YbbY	21455	22534	1078.97	0.07	0.8849
STM14_0615	glxK	glycerate kinase II	2505	2975.2	470.16	0.25	0.779
STM14_0616	ylbA	hypothetical protein	20139	20009.6	-129.41	-0.01	0.9914
STM14_0617	allC	allantoate amidohydrolase	7242	7190.4	-51.61	-0.01	0.9885
STM14_0618	allD	ureidoglycolate dehydrogenase	14221	21561	7339.96	0.6	0.3983
STM14_0619	fdrA	membrane protein FdrA	5487	4177.8	-1309.19	-0.39	0.4964
STM14_0620	ylbE	putative cytoplasmic protein	844	1139.7	295.71	0.43	0.7201
STM14_0621	ylbF	putative cytoplasmic protein	712	491.6	-220.39	-0.53	0.6887
STM14_0622	arcC	carbamate kinase	50	62.9	12.94	0.33	0.6767
STM14_0623	purK	phosphoribosylaminoimidazole carboxylase ATPase subunit	1124	1272.4	148.39	0.18	0.8122
STM14_0624	purE	phosphoribosylaminoimidazole carboxylase catalytic subunit	289	262	-27.04	-0.14	0.7988
STM14_0625	lpxH	UDP-2,3-diacylglucosamine hydrolase	1	0	-1	-1	1
STM14_0626	ppiB	peptidyl-prolyl cis-trans isomerase B (rotamase B)	19	56.1	37.14	1.56	0.5964
STM14_0627	cysS	cysteinyl-tRNA synthetase	0	0	0	0	1
STM14_0628	-	putative outer membrane protein	4200	4921.2	721.17	0.23	0.8118
STM14_0629	-	putative inner membrane protein	2382	2543.1	161.09	0.09	0.9151
STM14_0630	ybcI	putative membrane-bound metal-dependent hydrolase	1410	1398.3	-11.73	-0.01	0.9866
STM14_0631	ybcJ	hypothetical protein	0	0	0	0	1
STM14_0632	folD	bifunctional 5,10-methylene-tetrahydrofolate dehydrogenase/ 5,10-methylene-tetrahydrofolate cyclohydrolase	0	0	0	0	1
STM14_0633	-	hypothetical protein	2016	1651.7	-364.27	-0.29	0.7551
STM14_0634	-	hypothetical protein	1326	1235	-91.03	-0.1	0.8557
STM14_0635	fimA	fimbrin	4137	3623.3	-513.74	-0.19	0.7742
STM14_0636	fimI	fimbrial protein	1853	1197.5	-655.45	-0.63	0.4009
STM14_0637	fimC	periplasmic chaperone	2711	1667	-1043.96	-0.7	0.4518
STM14_0638	fimD	outer membrane usher protein precursor	6758	6455.5	-302.47	-0.07	0.8865
STM14_0639	fimH	minor fimbrial subunit	3158	2959.8	-198.15	-0.09	0.8944
STM14_0640	fimF	putative fimbrial protein	1790	1468	-321.98	-0.29	0.7141
STM14_0641	fimZ	transcriptional regulator FimZ	11558	11211.7	-346.3	-0.04	0.9398
STM14_0642	fimY	putative regulatory protein	6692	6438.5	-253.48	-0.06	0.9131
STM14_0643	-	hypothetical protein	6223	5428.1	-794.91	-0.2	0.6931
STM14_0644	fimW	putative fimbrial protein	6133	5831.2	-301.76	-0.07	0.9044
STM14_0645	-	conserved hypothetical protein	488	573.3	85.26	0.23	0.723
STM14_0646	argU	Arg tRNA	21	8.5	-12.49	-1.3	1
STM14_0647	-	integrase	234	161.6	-72.4	-0.53	0.6888
STM14_0649	-	hypothetical protein	2142	1956.2	-185.78	-0.13	0.8589
STM14_0650	-	putative inner membrane protein	12384	12143.9	-240.12	-0.03	0.9375
STM14_0651	yfdH	putative glycosyltransferase	17865	17257.3	-607.73	-0.05	0.92
STM14_0652	gtrA	putative glycosyl translocase	3418	4067.2	649.24	0.25	0.7309
STM14_0653	-	Xaa tRNA	1739	1478.2	-260.78	-0.23	0.7509
STM14_0655	-	sensor kinase	14068	15804.6	1736.57	0.17	0.8465
STM14_0657	-	putative transcriptional regulator	3481	3773	291.96	0.12	0.9202
STM14_0658	-	pyridine nucleotide-disulfide oxidoreductase	4734	4647.3	-86.7	-0.03	0.9576
STM14_0659	-	hypothetical protein	1408	1471.4	63.42	0.06	0.9536
STM14_0660	-	putative periplasmic protein	2206	1849.1	-356.95	-0.25	0.6569
STM14_0661	-	putative inner membrane protein	6758	6651.2	-106.85	-0.02	0.9673
STM14_0662	-	putative DNA repair ATPase	861	1015.5	154.53	0.24	0.7737
STM14_0663	pheP	phenylalanine transporter	3260	3014.3	-245.72	-0.11	0.8808
STM14_0664	ybdG	hypothetical protein	11252	9041.1	-2210.86	-0.32	0.4775
STM14_0665	-	conserved hypothetical protein	4203	3951.6	-251.43	-0.09	0.9005
STM14_0666	apeE	outer membrane esterase	5609	5710.5	101.46	0.03	0.9536
STM14_0667	-	putative inner membrane protein	17389	17725.1	336.07	0.03	0.9367
STM14_0668	-	putative phosphosugar isomerase	9812	10146.8	334.83	0.05	0.9318
STM14_0669	-	putative inner membrane protein	7116	7455.8	339.75	0.07	0.9302
STM14_0670	-	putative PTS system mannose-specific enzyme IID	605	512	-92.98	-0.24	0.8049
STM14_0671	-	putative inner membrane protein	1256	1517.3	261.35	0.27	0.7501
STM14_0672	-	putative PTS system mannose-specific enzyme IIAB	0	0	0	0	1
STM14_0673	-	putative PTS system mannose-specific enzyme IIAB	394	554.5	160.55	0.49	0.6801
STM14_0674	nfnB	dihydropteridine reductase	124	115.7	-8.33	-0.1	0.9416
STM14_0675	ybdF	hypothetical protein	1485	1331.9	-153.07	-0.16	0.7548
STM14_0676	-	putative regulatory protein	407	350.4	-56.58	-0.22	0.9266
STM14_0677	-	hypothetical protein	0	0	0	0	1
STM14_0678	-	putative regulatory protein	949	888	-61.05	-0.1	0.9694
STM14_0679	ybdJ	putative inner membrane protein	559	506.9	-52.08	-0.14	0.5785
STM14_0680	ybdK	carboxylate-amine ligase	2814	2692.8	-121.22	-0.06	0.9619
STM14_0681	entD	phosphopantetheinyltransferase component of enterobactin synthase multienzyme complex	40	5.1	-34.9	-2.97	0.3337
STM14_0682	fepA	outer membrane receptor FepA	4175	3442.9	-732.05	-0.28	0.6534
STM14_0683	-	hypothetical protein	0	0	0	0	1
STM14_0684	fes	enterobactin/ferric enterobactin esterase	1159	1051.3	-107.74	-0.14	0.8728
STM14_0685	ybdZ	putative cytoplasmic protein	223	153.1	-69.9	-0.54	0.6957
STM14_0686	entF	enterobactin synthase subunit F	5495	7251.6	1756.63	0.4	0.6058
STM14_0687	fepE	ferric enterobactin transport protein FepE	27452	30311.2	2859.22	0.14	0.7175
STM14_0688	fepC	iron-enterobactin transporter ATP-binding protein	32	1.7	-30.3	-4.23	0.3311
STM14_0689	fepG	iron-enterobactin transporter permease	337	98.7	-238.34	-1.77	0.5075
STM14_0690	fepD	iron-enterobactin transporter membrane protein	128	17	-110.99	-2.91	0.0244
STM14_0691	ybdA	enterobactin exporter EntS	650	442.3	-207.72	-0.56	0.6072
STM14_0692	fepB	iron-enterobactin transporter periplasmic binding protein	5	0	-5	-2.58	1
STM14_0693	entC	isochorismate synthase	995	1018.9	23.94	0.03	0.9698
STM14_0694	entE	enterobactin synthase subunit E	877	920.3	43.27	0.07	0.9364
STM14_0695	entB	2,3-dihydro-2,3-dihydroxybenzoate synthetase	559	503.5	-55.49	-0.15	0.8875
STM14_0696	entA	2,3-dihydroxybenzoate-2,3-dehydrogenase	220	238.1	18.15	0.11	0.9295
STM14_0697	ybdB	hypothetical protein	882	566.5	-315.55	-0.64	0.5437
STM14_0698	-	hypothetical protein	291	258.6	-32.44	-0.17	0.6543
STM14_0699	cstA	carbon starvation protein	2620	2233.5	-386.51	-0.23	0.6408
STM14_0700	ybdD	putative cytoplasmic protein	0	1.7	1.7	1.43	1
STM14_0701	ybdH	hypothetical protein	1154	1025.7	-128.26	-0.17	0.8154
STM14_0702	ybdL	putative aminotransferase	611	677	66.02	0.15	0.9313
STM14_0703	ybdM	putative transcriptional regulator	2503	2490.4	-12.65	-0.01	0.994
STM14_0704	ybdN	putative 3'-phosphoadenosine 5'-phosphosulfate sulfotransferase	7726	7214.2	-511.8	-0.1	0.8521
STM14_0705	ybdO	putative transcriptional regulator	33230	34689.8	1459.76	0.06	0.8996
STM14_0706	dsbG	disulfide isomerase/thiol-disulfide oxidase	3462	3298.4	-163.64	-0.07	0.9426
STM14_0707	ahpC	alkyl hydroperoxide reductase subunit C	2352	2561.8	209.8	0.12	0.864
STM14_0708	ahpF	alkyl hydroperoxide reductase F52a subunit	1060	894.8	-165.24	-0.24	0.8032
STM14_0709	-	putative anaerobic dehydrogenase component	11703	11574	-128.97	-0.02	0.9818
STM14_0710	-	putative oxidoreductase protein	14472	15794.4	1322.36	0.13	0.8827
STM14_0711	-	molybdopterin-containing oxidoreductase iron-sulfur subunit	830	612.4	-217.62	-0.44	0.7736
STM14_0712	-	putative hydrogenase protein	1283	1934.1	651.11	0.59	0.5846
STM14_0713	ybdQ	putative universal stress protein	1694	1430.6	-263.41	-0.24	0.8562
STM14_0714	-	hypothetical protein	69	268.8	199.77	1.96	1
STM14_0715	-	hypothetical protein	7	3.4	-3.6	-1.04	1
STM14_0716	ybdR	putative dehydrogenase	994	1330.2	336.23	0.42	0.6307
STM14_0717	rnk	nucleoside diphosphate kinase regulator	392	626	233.99	0.68	0.5033
STM14_0718	rna	ribonuclease I	20	3.4	-16.6	-2.56	0.6698
STM14_0719	citT	citrate/succinate transport antiport protein	4708	5026.6	318.64	0.09	0.872
STM14_0720	citG	triphosphoribosyl-dephospho-CoA synthase	3115	2713.2	-401.81	-0.2	0.8036
STM14_0721	citX	2'-(5''-triphosphoribosyl)-3'-dephospho-CoA:apo- citrate lyase	461	525.6	64.63	0.19	0.8339
STM14_0722	citF	citrate lyase alpha chain/citrate-ACP transferase	1629	2017.5	388.46	0.31	0.8067
STM14_0723	citE	citrate lyase beta chain	348	394.6	46.65	0.18	0.8753
STM14_0724	citD	citrate lyase subunit gamma	529	404.9	-124.15	-0.39	0.7509
STM14_0725	citC	citrate lyase synthetase	9851	10589.1	738.11	0.1	0.8476
STM14_0726	-	conserved hypothetical protein	13	71.4	58.44	2.46	0.3346
STM14_0727	dpiB	sensory histidine kinase	4394	4402.3	8.35	0	0.9951
STM14_0728	dpiA	two-component response regulator DpiA	2128	1614.3	-513.69	-0.4	0.6273
STM14_0729	dcuC	C4-dicarboxylate transporter DcuC	2248	2349.2	101.17	0.06	0.9255
STM14_0730	-	hypothetical protein	112	39.1	-72.88	-1.52	0.4027
STM14_0731	pagP	palmitoyl transferase for Lipid A	4323	4142.1	-180.91	-0.06	0.9015
STM14_0732	cspE	cold shock protein CspE	616	542.6	-73.36	-0.18	0.7739
STM14_0733	ccrB	camphor resistance protein CrcB	1851	1923.9	72.9	0.06	0.9427
STM14_0734	ybeM	putative hydrolase	114	103.8	-10.24	-0.14	1
STM14_0735	-	hypothetical protein	648	418.5	-229.54	-0.63	1
STM14_0736	tatE	twin arginine translocase protein E	348	318.1	-29.9	-0.13	0.7994
STM14_0737	lipA	lipoyl synthase	0	0	0	0	1
STM14_0738	-	hypothetical protein	0	0	0	0	1
STM14_0739	ybeF	putative DNA-binding transcriptional regulator	4357	3703.2	-653.79	-0.23	0.5973
STM14_0740	-	hypothetical protein	1673	1149.9	-523.08	-0.54	0.6444
STM14_0741	lipB	lipoyltransferase	22	10.2	-11.79	-1.11	0.724
STM14_0742	-	hypothetical protein	16	0	-16	-2.66	0.103
STM14_0743	ybeD	hypothetical protein	5	0	-5	-2.58	1
STM14_0744	dacA	D-alanyl-D-alanine carboxypeptidase fraction A	7637	7406.4	-230.58	-0.04	0.9604
STM14_0745	-	hypothetical protein	423	421.9	-1.14	0	0.9671
STM14_0746	rlpA	rare lipoprotein A	313	290.9	-22.12	-0.11	0.8629
STM14_0747	mrdB	cell wall shape-determining protein	3	5.1	2.1	0.77	1
STM14_0748	mrdA	penicillin-binding protein 2	33	8.5	-24.49	-1.96	1
STM14_0749	ybeA	SPOUT methyltransferase superfamily protein	0	0	0	0	1
STM14_0750	ybeB	hypothetical protein	0	0	0	0	1
STM14_0751	cobC	alpha ribazole-5'-P phosphatase	620	566.5	-53.55	-0.13	0.8959
STM14_0752	cobD	threonine-phosphate decarboxylase	2973	2456.3	-516.67	-0.28	0.7598
STM14_0753	nadD	nicotinic acid mononucleotide adenylyltransferase	0	0	0	0	1
STM14_0754	holA	DNA polymerase III subunit delta	1	0	-1	-1	1
STM14_0755	rlpB	LPS-assembly lipoprotein RplB	3	1.7	-1.3	-0.82	1
STM14_0756	-	hypothetical protein	0	0	0	0	1
STM14_0757	-	putative hydrolase	1585	1355.7	-229.25	-0.23	0.8099
STM14_0758	-	putative hydrolase	8251	7993.3	-257.71	-0.05	0.9135
STM14_0759	-	2-keto-3-deoxygluconate permease	5637	5378.8	-258.24	-0.07	0.8952
STM14_0760	-	putative sigma-54 dependent transcriptional regulator	28522	29438.6	916.58	0.05	0.9079
STM14_0761	ybeL	hypothetical protein	3055	3473.6	418.57	0.19	0.7814
STM14_0762	ybeQ	TPR repeat-containing protein	35303	38120.8	2817.8	0.11	0.7327
STM14_0763	ybeR	putative cytoplasmic protein	12577	13938.5	1361.5	0.15	0.8235
STM14_0764	ybeS	putative molecular chaperone	5351	4848	-502.97	-0.14	0.8322
STM14_0766	ybeV	putative molecular chaperone	5164	5123.6	-40.4	-0.01	0.9889
STM14_0767	hscC	putative heatshock protein	5495	5283.5	-211.5	-0.06	0.9146
STM14_0768	-	putative cytoplasmic protein	5703	6205.5	502.47	0.12	0.9017
STM14_0769	rihA	ribonucleoside hydrolase 1	1261	1075.1	-185.93	-0.23	0.8207
STM14_0770	gltL	glutamate/aspartate transporter	1581	1646.6	65.63	0.06	0.9399
STM14_0771	gltK	glutamate/aspartate transporter	837	641.3	-195.7	-0.38	0.7042
STM14_0772	gltJ	glutamate/aspartate transporter	247	333.4	86.41	0.43	0.6088
STM14_0773	gltI	glutamate and aspartate transporter subunit	1139	933.9	-205.12	-0.29	0.7275
STM14_0774	-	hypothetical protein	432	347	-84.98	-0.32	1
STM14_0775	lnt	apolipoprotein N-acyltransferase	17	0	-17	-4.17	1
STM14_0776	ybeX	putative transport protein	0	0	0	0	1
STM14_0777	-	conserved hypothetical protein	5	20.4	15.41	2.03	0.6791
STM14_0778	ybeY	putative metalloprotease	14	83.4	69.35	2.57	0.6577
STM14_0779	phoL	putative phosphate starvation-inducible protein	20	28.9	8.92	0.53	1
STM14_0780	-	hypothetical protein	0	0	0	0	1
STM14_0781	miaB	rRNA modification protein	1027	1102.3	75.29	0.1	0.9127
STM14_0782	ubiF	2-octaprenyl-3-methyl-6-methoxy-1,4-benzoquinol hydroxylase	5	15.3	10.31	1.61	0.303
STM14_0783	-	putative inner membrane protein	1715	1867.8	152.77	0.12	0.8917
STM14_0784	glnX	Gln tRNA	0	0	0	0	1
STM14_0785	glnV	Gln tRNA	0	0	0	0	1
STM14_0786	metU	Met tRNA	18	0	-18	-3.32	0.3301
STM14_0787	glnW	Gln tRNA	0	0	0	0	1
STM14_0788	glnU	Gln tRNA	0	0	0	0	1
STM14_0789	leuW	Leu tRNA	0	0	0	0	1
STM14_0790	metT	Met tRNA	0	0	0	0	1
STM14_0791	-	hypothetical protein	992	1374.5	382.46	0.47	0.64
STM14_0792	asnB	asparagine synthetase B	1831	1704.5	-126.54	-0.1	0.919
STM14_0793	nagD	UMP phosphatase	33	69.7	36.74	1.08	0.7043
STM14_0794	nagC	N-acetylglucosamine operon transcriptional repressor	623	707.6	84.64	0.18	0.786
STM14_0795	nagA	N-acetylglucosamine-6-phosphate deacetylase	578	467.8	-110.21	-0.31	0.6902
STM14_0796	nagB	glucosamine-6-phosphate deaminase	918	733.2	-184.84	-0.32	0.626
STM14_0797	-	hypothetical protein	0	0	0	0	1
STM14_0798	nagE	N-acetyl glucosamine specific PTS system components IIABC	3050	2924.1	-125.87	-0.06	0.9409
STM14_0799	glnS	glutaminyl-tRNA synthetase	0	1.7	1.7	1.43	1
STM14_0800	-	hypothetical protein	0	0	0	0	1
STM14_0801	-	hypothetical protein	640	702.5	62.54	0.13	0.8918
STM14_0802	ybfM	putative outer membrane protein	9762	10379.9	617.88	0.09	0.8428
STM14_0803	ybfN	putative lipoprotein	386	632.8	246.8	0.71	0.8089
STM14_0804	citA	citrate-proton symporter	1733	1854.2	121.16	0.1	0.9179
STM14_0805	citB	citrate utilization protein b	228	275.6	47.57	0.27	0.7898
STM14_0806	-	tricarballylate dehydrogenase	2100	1760.6	-339.4	-0.25	0.7455
STM14_0807	-	putative transcriptional regulator	952	792.7	-159.31	-0.26	0.7529
STM14_0808	fur	ferric uptake regulator	2	10.2	8.21	2.35	1
STM14_0809	-	hypothetical protein	209	341.9	132.91	0.71	1
STM14_0810	fldA	flavodoxin FldA	0	1.7	1.7	1.43	1
STM14_0811	ybfE	LexA regulated protein	863	983.2	120.21	0.19	0.7499
STM14_0812	-	hypothetical protein	0	0	0	0	1
STM14_0813	ybfF	hypothetical protein	356	326.6	-29.4	-0.12	0.8896
STM14_0814	seqA	replication initiation regulator SeqA	972	903.3	-68.74	-0.11	0.736
STM14_0815	pgm	phosphoglucomutase	126	64.6	-61.36	-0.96	0.3354
STM14_0816	-	putative cytoplasmic protein	618	442.3	-175.72	-0.48	0.5872
STM14_0817	potE	putrescine transporter	2949	2937.7	-11.27	-0.01	0.9936
STM14_0818	speF	ornithine decarboxylase	7635	7238	-396.98	-0.08	0.9163
STM14_0819	-	hypothetical protein	218	306.2	88.19	0.49	0.6696
STM14_0820	-	conserved hypothetical protein	1110	1194.1	84.15	0.11	0.7037
STM14_0821	kdpE	DNA-binding transcriptional activator KdpE	5186	5373.7	187.65	0.05	0.9505
STM14_0822	kdpD	sensor protein KdpD	3636	3808.7	172.68	0.07	0.9038
STM14_0823	kdpC	potassium-transporting ATPase subunit C	151	176.9	25.91	0.23	0.7665
STM14_0824	kdpB	potassium-transporting ATPase subunit B	3318	3327.3	9.28	0	0.9964
STM14_0825	kdpA	potassium-transporting ATPase subunit A	1868	1478.2	-389.78	-0.34	0.6166
STM14_0826	-	K+-transporting ATPase, F subunit	95	358.9	263.92	1.92	0.3401
STM14_0827	ybfA	putative periplasmic protein	896	649.8	-246.19	-0.46	0.7263
STM14_0828	phrB	deoxyribodipyrimidine photolyase	1842	1575.2	-266.82	-0.23	0.8494
STM14_0829	ybgH	POT family transport protein	2341	2939.4	598.43	0.33	0.6635
STM14_0830	ybgI	putative hydrolase-oxidase	1135	908.4	-226.63	-0.32	0.7212
STM14_0831	ybgJ	putative carboxylase	58	13.6	-44.39	-2.09	0.6603
STM14_0832	ybgK	putative carboxylase	850	699.1	-150.86	-0.28	0.8088
STM14_0833	ybgL	hypothetical protein	2174	2259	85.01	0.06	0.9141
STM14_0834	-	putative cytoplasmic protein	2065	1525.9	-539.15	-0.44	0.6571
STM14_0835	-	putative phage integrase	2075	2104.2	29.21	0.02	0.9799
STM14_0836	-	putative inner membrane protein	616	825	209.02	0.42	0.582
STM14_0837	-	putative cytoplasmic protein	1211	1318.3	107.32	0.12	0.8979
STM14_0838	-	putative UDP-galactopyranose mutase	4055	3837.6	-217.4	-0.08	0.8782
STM14_0839	-	putative glycosyl transferase	6148	7838.5	1690.49	0.35	0.681
STM14_0840	-	putative glycosyl transferase	3785	3456.6	-328.44	-0.13	0.7999
STM14_0841	-	putative ABC transporter permease protein	3038	19897.3	16859.3	2.71	0.3004
STM14_0842	-	putative ABC-type polysaccharide/polyol phosphate transport system ATPase component	3204	3174.2	-29.82	-0.01	0.9814
STM14_0843	-	putative glycosyltransferase	3224	21872.3	18648.2	2.76	0.3216
STM14_0844	-	putative glycosyltransferase	1225	763.8	-461.22	-0.68	0.5594
STM14_0845	-	putative glycosyl transferase	6855	6722.6	-132.4	-0.03	0.9536
STM14_0846	-	putative cytoplasmic protein	2079	1449.3	-629.7	-0.52	0.6837
STM14_0847	nei	endonuclease VIII	3370	2879.9	-490.1	-0.23	0.7069
STM14_0848	abrB	putative transport protein	957	551.1	-405.86	-0.8	0.4096
STM14_0849	gltA	type II citrate synthase	307	367.4	60.43	0.26	0.7136
STM14_0850	-	putative inner membrane protein	677	753.6	76.57	0.15	0.8405
STM14_0851	sdhC	succinate dehydrogenase cytochrome b556 large membrane subunit	126	149.7	23.69	0.25	0.6645
STM14_0852	sdhD	succinate dehydrogenase cytochrome b556 small membrane subunit	100	166.7	66.7	0.74	0.5033
STM14_0853	sdhA	succinate dehydrogenase flavoprotein subunit	397	513.7	116.72	0.37	0.5946
STM14_0854	sdhB	succinate dehydrogenase iron-sulfur subunit	137	74.8	-62.15	-0.87	0.8078
STM14_0855	kgd	alpha-ketoglutarate decarboxylase	38	32.3	-5.68	-0.23	0.9076
STM14_0856	sucB	dihydrolipoamide acetyltransferase	13	11.9	-1.09	-0.13	1
STM14_0857	sucC	succinyl-CoA synthetase subunit beta	44	35.7	-8.28	-0.3	0.6976
STM14_0858	sucD	succinyl-CoA synthetase subunit alpha	194	190.5	-3.48	-0.03	0.9836
STM14_0859	-	hypothetical protein	2090	2107.6	17.62	0.01	0.9886
STM14_0860	-	hypothetical protein	66	45.9	-20.07	-0.52	0.685
STM14_0861	cydA	cytochrome d terminal oxidase polypeptide subunit I	166	176.9	10.91	0.09	0.9215
STM14_0862	cydB	cytochrome d terminal oxidase polypeptide subunit II	275	68	-206.96	-2.01	0.5463
STM14_0863	ybgT	putative outer membrane lipoprotein	471	506.9	35.92	0.11	1
STM14_0864	-	hypothetical protein	683	801.2	118.2	0.23	0.6649
STM14_0865	ybgE	hypothetical protein	4	13.6	9.61	1.77	1
STM14_0866	ybgC	acyl-CoA thioester hydrolase YbgC	0	0	0	0	1
STM14_0867	tolQ	colicin uptake protein TolQ	0	0	0	0	1
STM14_0868	tolR	colicin uptake protein TolR	272	149.7	-122.31	-0.86	0.6217
STM14_0869	tolA	cell envelope integrity inner membrane protein TolA	331	306.2	-24.81	-0.11	0.9387
STM14_0870	tolB	translocation protein TolB	1730	2031.1	301.07	0.23	0.8245
STM14_0871	pal	peptidoglycan-associated outer membrane lipoprotein	149	44.2	-104.77	-1.75	0.6655
STM14_0872	ybgF	hypothetical protein	3164	2699.6	-464.41	-0.23	0.7294
STM14_0873	-	hypothetical protein	3329	3260.9	-68.06	-0.03	0.9677
STM14_0874	lysT	Lys tRNA	65	49.3	-15.67	-0.4	1
STM14_0875	valT	Val tRNA	0	0	0	0	1
STM14_0876	lysW	Lys tRNA	0	0	0	0	1
STM14_0877	lysY	Lys tRNA	0	1.7	1.7	1.43	1
STM14_0878	lysZ	Lys tRNA	1	5.1	4.1	2.35	0.3917
STM14_0879	-	hypothetical protein	0	0	0	0	1
STM14_0880	nadA	quinolinate synthetase	953	915.2	-37.83	-0.06	0.9005
STM14_0881	pnuC	nucleoside/purine/pyrimidine transporter	668	933.9	265.88	0.48	0.5748
STM14_0882	ybgR	zinc transporter ZitB	1865	1803.1	-61.87	-0.05	0.9388
STM14_0883	ybgS	hypothetical protein	1110	1058.1	-51.94	-0.07	0.9253
STM14_0884	aroG	phospho-2-dehydro-3-deoxyheptonate aldolase	729	966.2	237.2	0.41	0.6517
STM14_0885	-	fumarate hydratase	3667	3556.9	-110.08	-0.04	0.9429
STM14_0886	-	fumarate hydratase	8615	8170.2	-444.8	-0.08	0.8435
STM14_0887	-	transcriptional regulator	2667	3094.2	427.23	0.21	0.8477
STM14_0888	-	transcriptional regulator	13564	11710.1	-1853.89	-0.21	0.7199
STM14_0889	-	putative cation transporter	5425	5314.1	-110.88	-0.03	0.9698
STM14_0890	dcoC	oxaloacetate decarboxylase subunit gamma	2213	1993.6	-219.36	-0.15	0.8654
STM14_0892	dcoB	oxaloacetate decarboxylase beta chain	565	741.7	176.66	0.39	0.5854
STM14_0893	-	putative cytoplasmic protein	1485	1343.8	-141.16	-0.14	0.8807
STM14_0894	-	putative ABC transport protein	3326	3807	480.98	0.19	0.7933
STM14_0895	-	putative ABC-type cobalamin/Fe3+-siderophore transport component	3197	2701.3	-495.71	-0.24	0.7876
STM14_0896	gpmA	phosphoglyceromutase	0	0	0	0	1
STM14_0897	-	hypothetical protein	394	248.4	-145.64	-0.67	0.6711
STM14_0898	galM	aldose 1-epimerase	397	578.4	181.36	0.54	0.5468
STM14_0899	galK	galactokinase	846	1163.5	317.53	0.46	0.5474
STM14_0900	galT	galactose-1-phosphate uridylyltransferase	360	472.9	112.9	0.39	0.7052
STM14_0901	galE	UDP-galactose-4-epimerase	473	454.2	-18.82	-0.06	0.9282
STM14_0902	-	putative inner membrane protein	7304	6683.5	-620.53	-0.13	0.8004
STM14_0903	-	hypothetical protein	431	370.8	-60.17	-0.22	0.9658
STM14_0904	modF	putative molybdenum transport ATP-binding protein ModF	6301	6321.1	20.15	0	0.9924
STM14_0905	modE	DNA-binding transcriptional regulator ModE	429	338.5	-90.49	-0.34	0.693
STM14_0906	-	hypothetical protein	66	0	-66	-6.07	1
STM14_0907	modA	molybdate transporter periplasmic protein	571	529	-41.97	-0.11	0.9162
STM14_0908	modB	molybdate ABC transporter permease protein	685	961.1	276.1	0.49	0.7087
STM14_0909	modC	molybdate transporter ATP-binding protein	963	1199.2	236.25	0.32	0.7827
STM14_0910	ybhA	phosphotransferase	1066	942.4	-123.61	-0.18	0.8369
STM14_0911	ybhE	6-phosphogluconolactonase	571	513.7	-57.28	-0.15	0.8848
STM14_0912	ybhC	putative pectinesterase	481	401.5	-79.55	-0.26	0.8576
STM14_0913	hutI	imidazolonepropionase	1827	1923.9	96.9	0.07	0.9149
STM14_0914	hutG	formimidoylglutamase	255	127.6	-127.42	-1	0.2939
STM14_0915	hutC	histidine utilization repressor	663	967.9	304.9	0.55	0.6806
STM14_0917	hutH	histidine ammonia-lyase	1417	1102.3	-314.71	-0.36	0.6573
STM14_0918	ybhB	putative kinase inhibitor protein	118	120.8	2.78	0.03	0.8333
STM14_0919	bioA	adenosylmethionine--8-amino-7-oxononanoate transaminase	1010	956	-54	-0.08	0.9258
STM14_0920	bioB	biotin synthetase	1446	1927.3	481.3	0.41	0.4783
STM14_0921	bioF	8-amino-7-oxononanoate synthase	3471	3783.2	312.16	0.12	0.8716
STM14_0922	bioC	biotin biosynthesis protein BioC	2445	2789.7	344.74	0.19	0.7361
STM14_0923	bioD_1	dithiobiotin synthetase	6770	7285.6	515.65	0.11	0.9031
STM14_0924	-	hypothetical protein	0	1.7	1.7	1.43	1
STM14_0925	-	hypothetical protein	1087	1245.2	158.18	0.2	0.7901
STM14_0926	uvrB	excinuclease ABC subunit B	2835	2857.8	22.78	0.01	0.9881
STM14_1000	-	hypothetical protein	178	226.2	48.24	0.35	0.6825
STM14_1001	-	putative cytoplasmic protein	3863	3175.9	-687.12	-0.28	0.6922
STM14_1002	-	putative electron transfer protein beta subunit	10292	16923.9	6631.86	0.72	0.7348
STM14_1003	-	putative electron transfer protein alpha subunit	12164	12322.5	158.49	0.02	0.9616
STM14_1005	-	putative acyl-CoA dehydrogenase	81109	81383.9	274.9	0	0.9923
STM14_1006	-	hypothetical protein	508	546	38.04	0.1	0.9237
STM14_1007	-	putative dehydrogenase	28945	38421.9	9476.89	0.41	0.3932
STM14_1008	-	putative transcriptional regulator	19352	30950.8	11598.8	0.68	0.2783
STM14_1009	-	putative inner membrane protein	9717	9236.8	-480.23	-0.07	0.8988
STM14_1010	-	hypothetical protein	74	260.3	186.26	1.81	0.3031
STM14_1012	yliJ	putative glutathione S-transferase	1387	1818.4	431.44	0.39	0.7444
STM14_1013	dacC	D-alanyl-D-alanine carboxypeptidase fraction C	2651	2577.1	-73.89	-0.04	0.9597
STM14_1014	deoR	DNA-binding transcriptional repressor DeoR	1898	2652	753.96	0.48	0.6216
STM14_1015	ybjG	undecaprenyl pyrophosphate phosphatase	2541	2862.9	321.89	0.17	0.8682
STM14_1016	mdfA	multidrug translocase	1466	1314.9	-151.08	-0.16	0.859
STM14_1017	-	putative hydrolase	875	979.8	104.81	0.16	0.9207
STM14_1018	-	putative transport protein/regulator	1147	1861	713.96	0.7	0.5005
STM14_1019	-	hypothetical protein	0	0	0	0	1
STM14_1020	-	putative regulatory protein	1169	1566.7	397.68	0.42	0.703
STM14_1021	-	hypothetical protein	6813	6678.4	-134.63	-0.03	0.9657
STM14_1022	ybjM	putative inner membrane protein	4324	4788.5	464.49	0.15	0.8392
STM14_1023	grxA	glutaredoxin 1	157	301.1	144.09	0.94	0.6716
STM14_1024	ybjC	hypothetical protein	1044	697.4	-346.56	-0.58	0.5932
STM14_1025	mdaA	nitroreductase A	1281	1313.2	32.22	0.04	0.9609
STM14_1026	rimK	ribosomal protein S6 modification protein	190	188.8	-1.18	-0.01	1
STM14_1027	ybjN	putative cytoplasmic protein	655	500.1	-154.89	-0.39	0.6876
STM14_1028	potF	putrescine ABC transporter periplasmic substrate-binding protein	1488	1527.6	39.55	0.04	0.9427
STM14_1029	potG	putrescine transporter ATP-binding subunit	5129	5172.9	43.93	0.01	0.9889
STM14_1030	potH	putrescine ABC transporter membrane protein	1257	1347.2	90.24	0.1	0.8566
STM14_1031	potI	putrescine ABC transporter membrane protein	730	779.1	49.09	0.09	0.9022
STM14_1032	ybjO	putative inner membrane protein	3228	552.8	-2675.15	-2.55	0.5149
STM14_1033	rumB	23S rRNA methyluridine methyltransferase	819	874.3	55.35	0.09	0.9424
STM14_1034	-	conserved hypothetical protein	983	661.7	-321.29	-0.57	0.5336
STM14_1035	ulaA_1	ascorbate-specific PTS system enzyme IIC	18127	14831.6	-3295.44	-0.29	0.4392
STM14_1036	-	putative inner membrane protein	4155	3859.7	-295.29	-0.11	0.8188
STM14_1037	-	putative sulfatase	3719	3876.7	157.72	0.06	0.9097
STM14_1038	-	hypothetical protein	0	1.7	1.7	1.43	1
STM14_1039	artJ	arginine transport system component	1421	1473.1	52.12	0.05	0.9542
STM14_1040	artM	arginine transporter permease subunit ArtM	1424	1282.6	-141.4	-0.15	0.8912
STM14_1041	artQ	arginine transporter permease subunit ArtQ	111	112.3	1.27	0.02	1
STM14_1042	artI	arginine transport system	618	595.4	-22.63	-0.05	0.9393
STM14_1043	artP	arginine transporter ATP-binding subunit	136	205.8	69.83	0.6	0.6071
STM14_1044	ybjP	putative lipoprotein	603	850.5	247.53	0.5	0.6283
STM14_1045	orfB	hypothetical protein	1104	967.9	-136.1	-0.19	0.8846
STM14_1046	ybjR	putative aminidase	239	253.5	14.46	0.08	1
STM14_1047	-	putative nucleoside-diphosphate-sugar epimerase	674	821.6	147.61	0.29	0.6622
STM14_1048	ybjT	putative nucleoside-diphosphate-sugar epimerase	746	660	-85.99	-0.18	0.8209
STM14_1049	ltaA	L-threonine aldolase	1192	1173.7	-18.27	-0.02	0.9786
STM14_1050	poxB	pyruvate dehydrogenase	2180	1949.4	-230.58	-0.16	0.8527
STM14_1051	hcr	HCP oxidoreductase, NADH-dependent	1815	2095.7	280.71	0.21	0.7484
STM14_1052	hcp	hydroxylamine reductase	3423	3279.6	-143.35	-0.06	0.9558
STM14_1053	-	hypothetical protein	0	0	0	0	1
STM14_1054	ybjE	putative inner membrane protein	2792	3182.7	390.69	0.19	0.8233
STM14_1055	-	hypothetical protein	2282	2595.8	313.82	0.19	0.8509
STM14_1056	ybjD	hypothetical protein	2959	3361.3	402.3	0.18	0.817
STM14_1057	ybjX	VirK-like protein	5431	4812.3	-618.7	-0.17	0.7451
STM14_1058	ybjY	macrolide transporter subunit MacA	1923	1792.9	-130.08	-0.1	0.884
STM14_1059	ybjZ	macrolide transporter ATP-binding /permease protein	3133	2624.7	-508.26	-0.26	0.7424
STM14_1060	-	hypothetical protein	0	0	0	0	1
STM14_1061	-	hypothetical protein	0	0	0	0	1
STM14_1062	cspD	stress response protein	858	743.4	-114.64	-0.21	0.9753
STM14_1063	clpS	ATP-dependent Clp protease adaptor protein ClpS	92	23.8	-68.19	-1.95	0.2025
STM14_1064	clpA	ATP-dependent Clp protease ATP-binding subunit	1104	1496.9	392.93	0.44	0.6247
STM14_1065	-	hypothetical protein	804	818.2	14.21	0.03	0.9615
STM14_1066	tnpA_3	transposase	4075	3958.4	-116.63	-0.04	0.894
STM14_1067	-	hypothetical protein	1	11.9	10.91	3.57	1
STM14_1068	-	putative integrase	437	185.4	-251.58	-1.24	0.2829
STM14_1069	-	hypothetical protein	120	125.9	5.88	0.07	1
STM14_1070	-	putative cytoplasmic protein	649	777.4	128.39	0.26	0.7663
STM14_1071	serW	Ser tRNA	37	18.7	-18.29	-0.98	1
STM14_1072	-	SlsA	209	328.3	119.3	0.65	0.5717
STM14_1073	-	putative cytoplasmic protein	839	1823.5	984.54	1.12	0.492
STM14_1074	-	putative transcriptional regulator	133	386.1	253.14	1.54	0.6396
STM14_1075	infA	translation initiation factor IF-1	0	0	0	0	1
STM14_1076	-	putative inner membrane protein	223	304.5	81.49	0.45	0.8888
STM14_1077	aat	leucyl/phenylalanyl-tRNA--protein transferase	529	894.8	365.76	0.76	0.618
STM14_1078	cydC	cysteine/glutathione ABC transporter membrane/ATP-binding component	0	3.4	3.4	2.14	1
STM14_1079	cydD	cysteine/glutathione ABC transporter membrane/ATP-binding component	37	37.4	0.42	0.02	0.9714
STM14_1080	trxB	thioredoxin reductase	48	27.2	-20.78	-0.82	0.6064
STM14_1081	-	hypothetical protein	11	49.3	38.33	2.16	1
STM14_1082	-	hypothetical protein	240	268.8	28.77	0.16	1
STM14_1083	lrp	leucine-responsive transcriptional regulator	67	90.2	23.16	0.43	1
STM14_1084	ftsK	DNA translocase FtsK	141	62.9	-78.06	-1.16	0.4992
STM14_1085	lolA	outer-membrane lipoprotein carrier protein	0	0	0	0	1
STM14_1086	ycaJ	recombination factor protein RarA	427	430.4	3.37	0.01	0.9883
STM14_1087	-	hypothetical protein	0	0	0	0	1
STM14_1088	serS	seryl-tRNA synthetase	0	3.4	3.4	2.14	1
STM14_1089	dmsA	anaerobic dimethyl sulfoxide reductase subunit A	1415	2100.8	685.81	0.57	0.6802
STM14_1090	dmsB	anaerobic dimethyl sulfoxide reductase subunit B	166	114	-52.03	-0.54	0.6497
STM14_1091	dmsC	anaerobic dimethyl sulfoxide reductase subunit C	22	35.7	13.72	0.7	0.5685
STM14_1092	-	hypothetical protein	0	0	0	0	1
STM14_1093	-	hypothetical protein	521	432.1	-88.93	-0.27	0.8308
STM14_1094	ycaD	MFS family transporter	3883	3737.2	-145.77	-0.06	0.9202
STM14_1095	ycaM	putative amino-acid transporter	18377	17425.7	-951.32	-0.08	0.8205
STM14_1096	pflA	pyruvate formate lyase-activating enzyme 1	5552	5872.1	320.07	0.08	0.913
STM14_1097	-	putative cytoplasmic protein	1987	1830.3	-156.66	-0.12	0.871
STM14_1098	-	SopD-like protein	3370	3441.2	71.25	0.03	0.9579
STM14_1099	pflB	pyruvate formate lyase I	5690	5098.1	-591.92	-0.16	0.7761
STM14_1100	focA	formate transporter	4686	4951.8	265.79	0.08	0.8552
STM14_1101	ycaO	putative cytoplasmic protein	4190	4213.5	23.53	0.01	0.9895
STM14_1102	-	hypothetical protein	165	112.3	-52.73	-0.56	0.8968
STM14_1103	ycaP	putative inner membrane protein	863	760.4	-102.63	-0.18	0.8843
STM14_1104	-	hypothetical protein	0	0	0	0	1
STM14_1105	serC	phosphoserine aminotransferase	2136	2378.1	242.08	0.15	0.8102
STM14_1106	aroA	3-phosphoshikimate 1-carboxyvinyltransferase	706	825	119.02	0.22	0.7717
STM14_1107	ycaL	putative Zn-dependent protease	1095	842	-252.97	-0.38	0.7026
STM14_1108	-	hypothetical protein	213	204.1	-8.87	-0.06	0.8982
STM14_1109	cmk	cytidylate kinase	27	62.9	35.94	1.22	0.663
STM14_1110	rpsA	30S ribosomal protein S1	30	8.5	-21.49	-1.82	0.6967
STM14_1111	ihfB	integration host factor subunit beta	46	105.5	59.47	1.2	1
STM14_1112	ycaI	hypothetical protein	2826	2903.7	77.71	0.04	0.9634
STM14_1113	msbA	lipid transporter ATP-binding/permease protein	1	0	-1	-1	1
STM14_1114	lpxK	tetraacyldisaccharide 4'-kinase	0	0	0	0	1
STM14_1115	ycaQ	putative cytoplasmic protein	9580	8957.8	-622.21	-0.1	0.9053
STM14_1116	ycaR	hypothetical protein	0	0	0	0	1
STM14_1117	kdsB	3-deoxy-manno-octulosonate cytidylyltransferase	0	0	0	0	1
STM14_1118	-	hypothetical protein	6	20.4	14.41	1.77	1
STM14_1119	-	hypothetical protein	1161	1413.6	252.58	0.28	0.7854
STM14_1120	ycbC	hypothetical protein	1666	1844	177.95	0.15	0.8724
STM14_1121	smtA	putative metallothionein SmtA	498	270.5	-227.53	-0.88	0.3753
STM14_1122	mukF	condesin subunit F	25	10.2	-14.79	-1.29	1
STM14_1123	mukE	condesin subunit E	1	0	-1	-1	1
STM14_1124	mukB	cell division protein MukB	0	6.8	6.8	2.14	0.3309
STM14_1125	ycbB	hypothetical protein	3383	3730.4	347.43	0.14	0.8156
STM14_1126	ycbK	putative outer membrane protein	893	1090.4	197.38	0.29	0.855
STM14_1127	ycbL	putative metallo-beta-lactamase	1543	1007	-535.97	-0.62	0.5986
STM14_1128	aspC	aromatic amino acid aminotransferase	512	411.7	-100.34	-0.31	0.9413
STM14_1129	-	hypothetical protein	0	0	0	0	1
STM14_1130	ompF	outer membrane protein F precursor	732	762.1	30.08	0.06	0.9369
STM14_1131	-	hypothetical protein	0	0	0	0	1
STM14_1132	asnS	asparaginyl-tRNA synthetase	0	0	0	0	1
STM14_1133	-	hypothetical protein	0	0	0	0	1
STM14_1134	-	putative leucine response regulator	1919	1869.5	-49.53	-0.04	0.9637
STM14_1135	-	hypothetical protein	2163	2405.3	242.3	0.15	0.827
STM14_1136	-	diaminopropionate ammonia-lyase	14898	14236.2	-661.81	-0.07	0.8591
STM14_1137	-	conserved hypothetical protein	423	493.3	70.31	0.22	0.8528
STM14_1138	-	putative transcriptional regulator	12209	11733.9	-475.08	-0.06	0.8932
STM14_1139	pncB	nicotinate phosphoribosyltransferase	425	445.7	20.68	0.07	0.9992
STM14_1140	-	integrase	4621	4892.3	271.25	0.08	0.8803
STM14_1141	-	excisionase	244	197.3	-46.68	-0.31	0.4959
STM14_1142	-	hypothetical protein	197	159.9	-37.1	-0.3	0.6625
STM14_1143	-	hypothetical protein	4326	3633.5	-692.53	-0.25	0.6376
STM14_1144	-	exodeoxyribonuclease	5141	5120.2	-20.8	-0.01	0.9904
STM14_1145	-	hypothetical protein	2509	2415.5	-93.49	-0.05	0.9344
STM14_1146	-	hypothetical protein	397	275.6	-121.43	-0.53	0.7189
STM14_1147	-	hypothetical protein	502	381	-120.96	-0.4	0.7826
STM14_1148	-	regulatory protein	0	0	0	0	1
STM14_1149	-	conserved hypothetical protein	410	408.3	-1.75	-0.01	0.9962
STM14_1150	-	regulatory protein	615	343.6	-271.39	-0.84	0.5285
STM14_1151	-	regulatory protein	8099	7479.6	-619.43	-0.11	0.7855
STM14_1152	-	putative replication protein	635	466.1	-168.91	-0.45	0.769
STM14_1153	-	hypothetical protein	97	119.1	22.07	0.3	0.6571
STM14_1154	-	hypothetical protein	3136	2808.5	-327.55	-0.16	0.829
STM14_1155	-	hypothetical protein	2283	2077	-206	-0.14	0.8434
STM14_1156	-	hypothetical protein	1019	1054.7	35.66	0.05	0.9547
STM14_1157	-	hypothetical protein	4883	4626.9	-256.11	-0.08	0.9327
STM14_1158	-	hypothetical protein	1431	991.7	-439.28	-0.53	0.398
STM14_1159	-	hypothetical protein	1249	1146.5	-102.48	-0.12	0.9013
STM14_1160	-	hypothetical protein	124	187.1	63.12	0.59	0.8572
STM14_1161	-	hypothetical protein	0	27.2	27.22	4.82	1
STM14_1162	-	putative molecular chaperone	10528	9413.7	-1114.32	-0.16	0.7358
STM14_1163	-	hypothetical protein	2047	1643.2	-403.77	-0.32	0.7123
STM14_1164	-	hypothetical protein	1073	1190.7	117.74	0.15	0.6584
STM14_1165	-	hypothetical protein	2762	1985.1	-776.86	-0.48	0.5305
STM14_1166	gtgA	bacteriophage virulence determinant	7286	6145.9	-1140.06	-0.25	0.5021
STM14_1167	-	hypothetical protein	1079	784.2	-294.81	-0.46	0.5452
STM14_1168	-	lysozyme	2396	2248.8	-147.2	-0.09	0.8961
STM14_1169	-	hypothetical protein	1871	1840.5	-30.45	-0.02	0.9814
STM14_1170	-	hypothetical protein	1773	1524.2	-248.85	-0.22	0.7789
STM14_1171	-	hypothetical protein	2637	2553.3	-83.71	-0.05	0.9388
STM14_1172	-	phage portal protein, lambda family	1485	1561.6	76.57	0.07	0.9171
STM14_1173	-	Clp protease-like protein	2409	1872.9	-536.13	-0.36	0.5867
STM14_1174	-	putative RecA/RadA recombinase	140	134.4	-5.62	-0.06	0.862
STM14_1175	-	ATP-binding sugar transporter-like protein	445	377.6	-67.36	-0.24	0.6546
STM14_1176	-	minor tail protein	223	119.1	-103.93	-0.91	0.4886
STM14_1177	-	minor tail protein	1031	1277.5	246.5	0.31	0.7388
STM14_1178	-	major tail protein	645	704.2	59.24	0.13	0.8965
STM14_1179	-	minor tail protein	1147	1117.6	-29.4	-0.04	0.9559
STM14_1180	-	minor tail protein	294	100.4	-193.64	-1.55	1
STM14_1181	-	minor tail protein	1882	2221.6	339.59	0.24	0.7253
STM14_1182	-	minor tail protein	467	529	62.03	0.18	0.8545
STM14_1183	-	attachment/invasion protein	6450	5178	-1271.97	-0.32	0.6469
STM14_1184	sodC_1	superoxide dismutase precursor	2684	2276	-407.98	-0.24	0.7388
STM14_1185	-	minor tail protein	2729	2019.2	-709.84	-0.43	0.5519
STM14_1186	-	tail assembly protein	1095	607.3	-487.72	-0.85	0.4976
STM14_1187	-	tail assembly protein	678	831.8	153.82	0.29	0.7084
STM14_1188	-	host specificity protein J	6504	5841.4	-662.55	-0.16	0.7244
STM14_1189	-	conserved hypothetical protein	173	154.8	-18.2	-0.16	1
STM14_1190	-	tail fiber protein	9416	10514.3	1098.26	0.16	0.8122
STM14_1191	-	tail fiber assembly like-protein	3220	2446.1	-773.87	-0.4	0.5523
STM14_1192	-	caudovirales tail fibre assembly protein	977	952.6	-24.41	-0.04	0.9882
STM14_1193	sseI	secreted effector protein	7583	6538.9	-1044.12	-0.21	0.6142
STM14_1195	-	hypothetical protein	3001	3174.2	173.18	0.08	0.9041
STM14_1196	-	hypothetical protein	1109	1151.6	42.62	0.05	0.9563
STM14_1197	-	hypothetical protein	3613	2985.4	-627.64	-0.28	0.5241
STM14_1198	-	MsgA-like protein	1452	1223.1	-228.94	-0.25	0.768
STM14_1199	pepN	aminopeptidase N	3156	3123.1	-32.85	-0.02	0.9806
STM14_1200	pyrD	dihydroorotate dehydrogenase 2	6990	5353.2	-1636.76	-0.38	0.3546
STM14_1201	-	hypothetical protein	985	1051.3	66.26	0.09	0.9576
STM14_1202	ycbW	putative cytoplasmic protein	3093	2665.6	-427.44	-0.21	0.7918
STM14_1203	-	putative iron-sulfur protein	1607	1286	-321	-0.32	0.7376
STM14_1204	ycbY	23S rRNA m(2)G2445 methyltransferase	3063	2936	-126.97	-0.06	0.9283
STM14_1205	uup	ABC transporter ATPase component	1372	1985.1	613.14	0.53	0.4626
STM14_1206	pqiA	paraquat-inducible protein A	775	823.3	48.31	0.09	0.918
STM14_1207	pqiB	paraquat-inducible protein B	1196	1131.2	-64.79	-0.08	0.9186
STM14_1208	ymbA	putative outer membrane protein	0	10.2	10.21	2.61	0.3355
STM14_1209	-	hypothetical protein	995	1643.2	648.23	0.72	0.669
STM14_1210	rmf	ribosome modulation factor	0	0	0	0	1
STM14_1211	fabA	3-hydroxydecanoyl-(acyl carrier protein) dehydratase	0	0	0	0	1
STM14_1212	lonH	putative protease	1405	1787.8	382.82	0.35	0.7869
STM14_1213	ycbG	hypothetical protein	148	129.3	-18.72	-0.2	1
STM14_1214	ompA	outer membrane protein A	648	692.3	44.33	0.1	0.8925
STM14_1215	sulA	SOS cell division inhibitor	2224	2109.3	-114.68	-0.08	0.9198
STM14_1216	-	hypothetical protein	0	35.7	35.72	5.2	1
STM14_1217	yccR	putative DNA transformation protein	2667	3269.4	602.44	0.29	0.7403
STM14_1218	yccS	putative transporter	5315	5824.4	509.44	0.13	0.8759
STM14_1219	yccF	hypothetical protein	739	629.4	-109.61	-0.23	0.8132
STM14_1220	helD	DNA helicase IV	3397	3946.5	549.46	0.22	0.7226
STM14_1221	mgsA	methylglyoxal synthase	2373	2158.6	-214.35	-0.14	0.6979
STM14_1222	yccT	hypothetical protein	220	309.6	89.59	0.49	0.5454
STM14_1223	-	putative cytoplasmic protein	947	814.8	-132.19	-0.22	0.6573
STM14_1224	yccV	putative inner membrane protein	1093	1163.5	70.53	0.09	0.7751
STM14_1225	yccW	putative SAM-dependent methyltransferase	799	830.1	31.12	0.06	0.9606
STM14_1226	-	putative outer membrane protein	1494	1187.3	-306.66	-0.33	0.8217
STM14_1227	-	regulatory protein	2884	2145	-738.96	-0.43	0.6096
STM14_1228	yccX	putative phosphohydrolase	296	336.8	40.81	0.19	0.667
STM14_1229	yccK	sulfurtransferase TusE	0	0	0	0	1
STM14_1230	yccA	hypothetical protein	1456	1141.4	-314.59	-0.35	0.6993
STM14_1231	serT	Ser tRNA	8	0	-8	-3.17	1
STM14_1232	pipA	pathogenicity island-encoded protein A	12566	11611.4	-954.55	-0.11	0.8617
STM14_1233	pipB	secreted effector protein	17669	15893	-1775.98	-0.15	0.7564
STM14_1234	-	hypothetical protein	1690	1828.6	138.64	0.11	0.8833
STM14_1235	-	putative inner membrane protein	2025	2014.1	-10.94	-0.01	0.9917
STM14_1236	pipC	pathogenicity island-encoded protein C	5280	3994.1	-1285.91	-0.4	0.4662
STM14_1237	sopB	secreted effector protein	13169	11148.8	-2020.24	-0.24	0.4509
STM14_1238	orfX	putative cytoplasmic protein	898	869.2	-28.76	-0.05	0.9551
STM14_1239	-	putative cytoplasmic protein	266	314.7	48.7	0.24	0.8421
STM14_1240	pipD	pathogenicity island-encoded protein D	11060	10890.2	-169.8	-0.02	0.9526
STM14_1241	copS	copper resistance protein	4397	4075.7	-321.26	-0.11	0.8355
STM14_1242	copR	transcriptional regulatory protein YedW	1597	1200.9	-396.05	-0.41	0.6346
STM14_1243	-	hypothetical protein	2997	3048.3	51.3	0.02	0.9722
STM14_1244	-	hypothetical protein	260	302.8	42.79	0.22	0.8599
STM14_1245	-	hypothetical protein	1136	1428.9	292.89	0.33	0.7752
STM14_1246	hpaC	4-hydroxyphenylacetate catabolism	2129	1837.1	-291.85	-0.21	0.8169
STM14_1247	hpaB	4-hydroxyphenylacetate catabolism	2097	1718.1	-378.93	-0.29	0.6793
STM14_1248	hpaR	4-hydroxyphenylacetate catabolism	140	37.4	-102.58	-1.9	0.3321
STM14_1249	-	hypothetical protein	109	110.6	1.57	0.02	1
STM14_1250	hpaG	4-hydroxyphenylacetate catabolism	1097	1289.4	192.4	0.23	0.8291
STM14_1251	hpaE	4-hydroxyphenylacetate catabolism	927	1257.1	330.08	0.44	0.6652
STM14_1252	hpaD	4-hydroxyphenylacetate catabolism	1811	1835.4	24.45	0.02	0.976
STM14_1253	hpaF	4-hydroxyphenylacetate catabolism	393	437.2	44.17	0.15	0.8017
STM14_1254	-	hypothetical protein	136	45.9	-90.07	-1.57	1
STM14_1255	hpaH	4-hydroxyphenylacetate catabolism	589	1195.8	606.85	1.02	0.3116
STM14_1256	hpaI	4-hydroxyphenylacetate catabolism	141	137.8	-3.21	-0.03	0.8538
STM14_1257	hpaX	4-hydroxyphenylacetate catabolism	3051	2978.6	-72.44	-0.03	0.9635
STM14_1258	hpaA	4-hydroxyphenylacetate catabolism	1017	1109.1	92.09	0.13	0.8607
STM14_1259	-	putative periplasmic protein	1624	1699.4	75.36	0.07	0.9317
STM14_1260	-	hypothetical protein	2633	3177.6	544.58	0.27	0.7958
STM14_1261	-	hypothetical protein	5632	5155.9	-476.08	-0.13	0.8311
STM14_1262	-	conserved hypothetical protein	2272	2641.7	369.75	0.22	0.8126
STM14_1263	yccD	chaperone-modulator protein CbpM	2093	2374.7	281.68	0.18	0.7496
STM14_1264	cbpA	curved DNA-binding protein CbpA	10673	8687.3	-1985.68	-0.3	0.7982
STM14_1265	-	hypothetical protein	23	0	-23	-4.58	1
STM14_1266	scsA	suppression of copper sensitivity protein A	102	137.8	35.79	0.43	0.6653
STM14_1267	scsB	suppression of copper sensitivity protein	2258	2177.4	-80.64	-0.05	0.9536
STM14_1268	scsC	suppression of copper sensitivity protein	797	634.5	-162.5	-0.33	0.6907
STM14_1269	scsD	suppression of copper sensitivity protein	3803	3497.4	-305.62	-0.12	0.875
STM14_1270	agp	glucose-1-phosphatase/inositol phosphatase	2575	2728.5	153.5	0.08	0.9034
STM14_1271	yccJ	hypothetical protein	819	922	102.98	0.17	0.903
STM14_1272	wraB	TrpR binding protein WrbA	981	956	-25	-0.04	0.9705
STM14_1273	-	hypothetical protein	2026	1741.9	-284.11	-0.22	0.8148
STM14_1275	ymdF	putative cytoplasmic protein	0	0	0	0	1
STM14_1276	ycdC	putative transcriptional repressor	669	705.9	36.94	0.08	0.8781
STM14_1277	-	putative periplasmic protein	278	338.5	60.51	0.28	0.663
STM14_1279	-	hypothetical protein	603	554.5	-48.45	-0.12	0.8851
STM14_1280	-	hypothetical protein	1288	1240.1	-47.93	-0.05	0.919
STM14_1281	putP	major sodium/proline symporter	1925	2213.1	288.08	0.2	0.741
STM14_1282	-	hypothetical protein	117	97	-20.04	-0.27	0.6792
STM14_1283	-	hypothetical protein	83	85.1	2.05	0.04	0.9697
STM14_1285	-	putative transcriptional regulator	2700	2092.3	-607.69	-0.37	0.4884
STM14_1286	-	hypothetical protein	907	852.2	-54.77	-0.09	0.8561
STM14_1287	-	putative sodium/glucose cotransporter	15498	14797.5	-700.46	-0.07	0.8176
STM14_1288	-	hypothetical protein	1444	1323.4	-120.57	-0.13	0.8829
STM14_1289	-	hypothetical protein	4799	3861.4	-937.59	-0.31	0.579
STM14_1290	-	N-acetylmannosamine-6-phosphate 2-epimerase	5498	5108.3	-389.71	-0.11	0.8272
STM14_1291	-	hypothetical protein	0	0	0	0	1
STM14_1292	-	hypothetical protein	1011	1105.7	94.69	0.13	0.8762
STM14_1293	-	putative inner membrane protein	8296	7847	-449	-0.08	0.873
STM14_1294	-	putative outer membrane protein	4029	4123.4	94.37	0.03	0.9588
STM14_1295	-	putative sialic acid transporter	17292	17139.9	-152.1	-0.01	0.98
STM14_1296	-	putative dehydrogenase	4690	3980.5	-709.52	-0.24	0.7337
STM14_1297	serX	Ser tRNA	48	151.4	103.39	1.66	0.3303
STM14_1298	-	hypothetical protein	1088	760.4	-327.63	-0.52	0.7061
STM14_1299	ycdW	putative oxidoreductase	5669	6576.3	907.31	0.21	0.7462
STM14_1300	ycdX	putative hydrolase	1908	2337.3	429.26	0.29	0.7825
STM14_1301	ycdY	putative oxidoreductase component	1448	1348.9	-99.06	-0.1	0.9178
STM14_1302	ycdZ	putative inner membrane protein	459	369.1	-89.87	-0.31	0.8325
STM14_1303	csgG	putative curli operon transcriptional regulator	22223	23037.5	814.48	0.05	0.948
STM14_1304	csgF	curli assembly protein CsgF	5193	5688.4	495.35	0.13	0.8667
STM14_1305	csgE	curli assembly protein CsgE	3616	3864.8	248.81	0.1	0.8818
STM14_1306	csgD	DNA-binding transcriptional regulator CsgD	4745	5508	763.04	0.22	0.757
STM14_1307	-	hypothetical protein	3284	3505.9	221.89	0.09	0.8973
STM14_1308	-	hypothetical protein	2878	2873.1	-4.91	0	0.9974
STM14_1309	csgB	curlin minor subunit	2939	2760.8	-178.18	-0.09	0.8517
STM14_1310	csgA	cryptic curlin major subunit	4427	4421.1	-5.94	0	0.9968
STM14_1311	csgC	putative autoagglutination protein	5749	6139.1	390.13	0.09	0.8704
STM14_1312	ymdA	putative periplasmic protein	1662	1699.4	37.36	0.03	0.9643
STM14_1313	-	hypothetical protein	3409	2903.7	-505.29	-0.23	0.742
STM14_1314	ymdC	putative phospholipase	5229	5089.6	-139.42	-0.04	0.9457
STM14_1315	mdoC	glucans biosynthesis protein	7243	6926.7	-316.28	-0.06	0.8992
STM14_1316	-	hypothetical protein	893	973	80.01	0.12	0.831
STM14_1317	mdoG	glucan biosynthesis protein G	2205	2160.3	-44.65	-0.03	0.9787
STM14_1318	mdoH	glucosyltransferase MdoH	3238	3429.3	191.34	0.08	0.8982
STM14_1319	yceK	hypothetical protein	29	73.1	44.15	1.33	1
STM14_1320	msyB	hypothetical protein	23	28.9	5.92	0.33	1
STM14_1321	yceE	drug efflux system protein MdtG	145	185.4	40.42	0.35	0.5254
STM14_1322	-	hypothetical protein	145	40.8	-104.17	-1.83	0.3811
STM14_1323	htrB	lipid A biosynthesis lauroyl acyltransferase	0	0	0	0	1
STM14_1324	yceA	hypothetical protein	1064	753.6	-310.43	-0.5	0.6231
STM14_1325	yceI	hypothetical protein	7748	7221	-526.99	-0.1	0.8874
STM14_1326	-	putative inner membrane protein	1342	1275.8	-66.2	-0.07	0.9219
STM14_1327	-	conserved hypothetical protein	607	375.9	-231.07	-0.69	0.5685
STM14_1328	yceO	putative inner membrane protein	116	62.9	-53.06	-0.88	0.7049
STM14_1329	solA	N-methyltryptophan oxidase	2370	2405.3	35.3	0.02	0.9765
STM14_1330	bssS	biofilm formation regulatory protein BssS	1429	1314.9	-114.08	-0.12	0.8808
STM14_1331	dinI	DNA damage-inducible protein I	1029	833.5	-195.48	-0.3	0.7076
STM14_1332	pyrC	dihydroorotase	1718	1051.3	-666.74	-0.71	0.5879
STM14_1333	yceB	hypothetical protein	2366	1772.5	-593.49	-0.42	0.5515
STM14_1334	grxB	glutaredoxin 2	1073	888	-185.05	-0.27	0.8204
STM14_1335	yceL	multidrug resistance protein MdtH	806	644.7	-161.3	-0.32	0.7481
STM14_1336	rimJ	ribosomal-protein-S5-alanine N-acetyltransferase	318	423.6	105.56	0.41	0.6552
STM14_1337	yceH	hypothetical protein	255	323.2	68.2	0.34	1
STM14_1338	mviM	putative virulence protein	434	619.2	185.19	0.51	0.5886
STM14_1339	-	hypothetical protein	519	22602	22083	5.44	0.5614
STM14_1340	mviN	putative virulence protein	1	0	-1	-1	1
STM14_1341	flgN	putative FlgK/FlgL export chaperone	378	268.8	-109.23	-0.49	0.7129
STM14_1342	flgM	anti-sigma28 factor FlgM	686	850.5	164.53	0.31	0.7462
STM14_1343	flgA	flagellar basal body P-ring biosynthesis protein FlgA	874	753.6	-120.43	-0.21	1
STM14_1344	-	flagellar basal body P-ring biosynthesis protein FlgA	3	0	-3	-2	1
STM14_1345	flgB	flagellar basal body rod protein FlgB	166	175.2	9.21	0.08	0.7472
STM14_1346	flgC	flagellar basal body rod protein FlgC	639	501.8	-137.19	-0.35	0.8245
STM14_1347	flgD	flagellar basal body rod modification protein	1117	1200.9	83.95	0.1	0.8309
STM14_1348	flgE	flagellar hook protein FlgE	3138	3272.8	134.84	0.06	0.952
STM14_1349	flgF	flagellar basal body rod protein FlgF	1710	3711.7	2001.72	1.12	0.4055
STM14_1350	flgG	flagellar basal body rod protein FlgG	193	290.9	97.88	0.59	0.7094
STM14_1351	flgH	flagellar basal body L-ring protein	244	190.5	-53.48	-0.36	0.7421
STM14_1352	flgI	flagellar basal body P-ring protein	885	785.9	-99.11	-0.17	0.8707
STM14_1353	flgJ	peptidoglycan hydrolase	1544	1580.3	36.29	0.03	0.971
STM14_1354	flgK	flagellar hook-associated protein FlgK	2140	2153.5	13.54	0.01	0.9868
STM14_1355	flgL	flagellar hook-associated protein FlgL	1236	969.6	-266.39	-0.35	0.703
STM14_1356	-	hypothetical protein	0	40.8	40.83	5.39	1
STM14_1357	rne	ribonuclease E	30	25.5	-4.48	-0.23	1
STM14_1359	rluC	23S rRNA pseudouridylate synthase C	256	216	-39.97	-0.24	0.8138
STM14_1360	-	putative inner membrane lipoprotein	2759	2145	-613.96	-0.36	0.5611
STM14_1361	-	conserved hypothetical protein	659	731.5	72.46	0.15	0.8489
STM14_1362	maf_1	Maf-like protein	3731	3226.9	-504.09	-0.21	0.8219
STM14_1363	yceD	hypothetical protein	12	32.3	20.32	1.43	1
STM14_1364	rpmF	50S ribosomal protein L32	0	0	0	0	1
STM14_1365	plsX	putative glycerol-3-phosphate acyltransferase PlsX	1134	1053	-81.04	-0.11	0.9028
STM14_1366	fabH	3-oxoacyl-(acyl carrier protein) synthase III	0	0	0	0	1
STM14_1367	fabD	acyl carrier protein S-malonyltransferase	0	0	0	0	1
STM14_1368	fabG	3-ketoacyl-(acyl-carrier-protein) reductase	0	0	0	0	1
STM14_1369	acpP	acyl carrier protein	0	0	0	0	1
STM14_1370	fabF	3-oxoacyl-(acyl carrier protein) synthase II	72	18.7	-53.29	-1.94	0.3794
STM14_1371	pabC	4-amino-4-deoxychorismate lyase	1294	1030.8	-263.16	-0.33	0.7067
STM14_1372	yceG	hypothetical protein	916	755.3	-160.73	-0.28	0.7006
STM14_1373	tdk_1	thymidylate kinase	0	0	0	0	1
STM14_1374	holB	DNA polymerase III subunit delta'	0	0	0	0	1
STM14_1375	ycfH	putative metallodependent hydrolase	20	42.5	22.53	1.09	0.6663
STM14_1376	-	hypothetical protein	119	115.7	-3.33	-0.04	0.7888
STM14_1377	ptsG	glucose-specific PTS system IIBC components	1810	1895	84.98	0.07	0.9426
STM14_1378	fhuE	ferric-rhodotorulic acid outer membrane transporter	3013	2966.7	-46.35	-0.02	0.9801
STM14_1379	ycfF	purine nucleoside phosphoramidase	1459	1331.9	-127.07	-0.13	0.6206
STM14_1380	ycfL	putative outer membrane lipoprotein	76	119.1	43.07	0.65	1
STM14_1381	ycfM	putative outer membrane lipoprotein	1090	1417	326.98	0.38	0.7122
STM14_1382	thiK	thiamine kinase	1223	1001.9	-221.07	-0.29	0.7767
STM14_1383	nagZ	beta-hexosaminidase	192	136.1	-55.92	-0.5	0.6091
STM14_1384	ycfP	hypothetical protein	319	386.1	67.14	0.28	0.8584
STM14_1385	ndh	respiratory NADH dehydrogenase 2	1100	1051.3	-48.74	-0.07	0.9312
STM14_1386	ycfJ	hypothetical protein	140	331.7	191.71	1.24	0.5495
STM14_1387	ycfQ	putative transcriptional repressor	1253	1355.7	102.75	0.11	0.9318
STM14_1388	ycfR	putative outer membrane protein	11	1.7	-9.3	-2.69	0.3276
STM14_1389	ycfS	putative periplasmic protein	800	831.8	31.82	0.06	0.9441
STM14_1390	-	hypothetical protein	487	285.8	-201.22	-0.77	0.6941
STM14_1391	mfd	transcription-repair coupling factor	2929	2589	-339.98	-0.18	0.7913
STM14_1392	ycfU	outer membrane-specific lipoprotein transporter subunit LolC	0	0	0	0	1
STM14_1393	lolD	lipoprotein transporter ATP-binding subunit	0	0	0	0	1
STM14_1394	ycfW	outer membrane-specific lipoprotein transporter subunit LolE	0	0	0	0	1
STM14_1395	ycfX	N-acetyl-D-glucosamine kinase	97	54.4	-42.57	-0.83	0.6998
STM14_1396	cobB	NAD-dependent deacetylase	534	484.8	-49.2	-0.14	0.8364
STM14_1397	potD	spermidine/putrescine ABC transporter periplasmic substrate-binding protein	916	705.9	-210.06	-0.38	0.7326
STM14_1398	potC	spermidine/putrescine ABC transporter membrane protein	1437	1246.9	-190.12	-0.2	0.8381
STM14_1399	-	hypothetical protein	51	159.9	108.9	1.65	0.6588
STM14_1400	sifA	secreted effector protein	6200	6091.5	-108.5	-0.03	0.9611
STM14_1401	-	conserved hypothetical protein	1135	991.7	-143.28	-0.19	0.7968
STM14_1402	potB	spermidine/putrescine ABC transporter membrane protein	6887	6652.9	-234.15	-0.05	0.9306
STM14_1403	potA	putrescine/spermidine ABC transporter ATPase protein	1228	918.6	-309.43	-0.42	0.5328
STM14_1404	pepT	peptidase T	3212	2633.2	-578.76	-0.29	0.7246
STM14_1406	tnpA_4	transposase	4158	4074	-83.96	-0.03	0.9284
STM14_1407	ycfD	putative cytoplasmic protein	4030	3118	-911.95	-0.37	0.6208
STM14_1408	phoQ	sensor protein PhoQ	1953	1714.7	-238.33	-0.19	0.7835
STM14_1409	phoP	DNA-binding transcriptional regulator PhoP	338	438.9	100.87	0.38	0.9357
STM14_1410	purB	adenylosuccinate lyase	0	3.4	3.4	1.43	0.3275
STM14_1411	ycfC	hypothetical protein	22	10.2	-11.79	-1.11	0.6663
STM14_1412	trmU	tRNA (5-methylaminomethyl-2-thiouridylate)-methyltransferase	1	3.4	2.4	1.77	0.3306
STM14_1413	ymfB	putative MutT-like protein	1090	1107.4	17.39	0.02	0.9683
STM14_1414	-	putative periplasmic protein	421	318.1	-102.9	-0.4	0.8815
STM14_1415	ymfC	putative ribosomal large subunit pseudouridine synthase	655	624.3	-30.71	-0.07	0.9234
STM14_1416	icdA	isocitrate dehydrogenase	47	40.8	-6.17	-0.2	0.9089
STM14_1417	-	prophage lambda integrase	17281	20625.4	3344.38	0.26	0.7927
STM14_1418	-	excisionase	792	896.5	104.46	0.18	0.866
STM14_1419	-	Eaa protein	3128	2835.7	-292.33	-0.14	0.8709
STM14_1420	-	conserved hypothetical protein	484	670.2	186.22	0.47	0.7525
STM14_1421	-	conserved hypothetical protein	43	20.4	-22.59	-1.07	0.2949
STM14_1422	-	recombination and repair protein RecT	1579	1685.8	106.75	0.09	0.8979
STM14_1423	-	exodeoxyribonuclease 8	7553	7915	362.04	0.07	0.8764
STM14_1424	-	prophage RecE	603	1046.2	443.15	0.79	0.4748
STM14_1425	-	hypothetical protein	0	22.1	22.11	3.59	0.3317
STM14_1426	-	conserved hypothetical prophage protein	5	0	-5	-2.58	1
STM14_1427	-	conserved hypothetical protein	2653	2114.4	-538.58	-0.33	0.6213
STM14_1428	-	hypothetical protein	9784	9367.7	-416.25	-0.06	0.8687
STM14_1429	-	putative regulator	0	11.9	11.91	2.8	0.3314
STM14_1430	-	conserved hypothetical protein	112	267.1	155.07	1.25	1
STM14_1431	-	prophage cI protein	434	581.8	147.76	0.42	0.5978
STM14_1432	-	phage replication protein O	1394	1655.1	261.13	0.25	0.7234
STM14_1433	-	phage replication protein P	3174	2208	-966.02	-0.52	0.5781
STM14_1434	-	Ead-like protein	536	569.9	33.86	0.09	0.8105
STM14_1435	-	DNA N-4 cytosine methyltransferase	426	563.1	137.05	0.4	0.8134
STM14_1436	-	Eaa-like protein	6385	4308.8	-2076.21	-0.57	0.4321
STM14_1437	-	hypothetical protein	5707	6413	706	0.17	0.8376
STM14_1438	-	hypothetical protein	2404	2196.1	-207.93	-0.13	0.8785
STM14_1439	-	prophage DinI	2126	2214.8	88.78	0.06	0.9348
STM14_1440	-	putative bacteriophage protein	2700	2187.6	-512.43	-0.3	0.7828
STM14_1441	-	IrsA	1678	1684.1	6.05	0.01	0.9954
STM14_1442	-	conserved hypothetical protein	95	52.7	-42.27	-0.85	0.5751
STM14_1443	-	conserved hypothetical protein	12	3.4	-8.6	-1.82	0.7024
STM14_1444	-	putative bacteriophage protein	950	1066.6	116.57	0.17	0.7259
STM14_1445	-	conserved hypothetical protein	367	338.5	-28.49	-0.12	0.8937
STM14_1446	-	putative bacteriophage protein	1492	1459.5	-32.49	-0.03	0.9682
STM14_1447	-	hypothetical protein	152	151.4	-0.61	-0.01	1
STM14_1448	-	hypothetical protein	409	575	165.96	0.49	0.591
STM14_1449	-	conserved hypothetical protein	15141	3864.8	-11276.2	-1.97	0.6369
STM14_1450	-	phage-holin analog protein	2760	2735.3	-24.69	-0.01	0.9851
STM14_1451	-	lysozyme	903	588.6	-314.43	-0.62	0.5864
STM14_1452	-	putative bacteriophage protein	29	45.9	16.93	0.66	1
STM14_1453	-	bacteriophage lysis protein	568	736.6	168.56	0.37	0.5974
STM14_1454	-	hypothetical protein	5065	4225.4	-839.56	-0.26	0.7257
STM14_1455	-	prophage DNA packaging protein	2030	2267.5	237.52	0.16	0.8264
STM14_1456	-	terminase-like large protein	2444	2458	14.03	0.01	0.9873
STM14_1457	-	head-to-tail joining-like protein	3	3.4	0.4	0.18	1
STM14_1458	-	phage portal protein, lambda family	5274	5485.9	211.92	0.06	0.9324
STM14_1459	-	prophage head-tail preconnector	4180	4152.3	-27.71	-0.01	0.9841
STM14_1460	-	phage head-like protein	362	398	36.05	0.14	0.8327
STM14_1461	-	phage head-like protein	2992	3558.6	566.62	0.25	0.7331
STM14_1463	-	minor capsid protein FII	206	166.7	-39.3	-0.31	0.6742
STM14_1464	-	prophage minor tail protein Z	426	464.4	38.39	0.12	0.9476
STM14_1465	-	Peyer's patch-specific virulence factor GipA	1381	1529.3	148.25	0.15	0.8248
STM14_1466	-	phage minor tail protein U	814	762.1	-51.92	-0.1	0.8952
STM14_1467	-	major tail-like protein	1202	1180.5	-21.46	-0.03	0.9717
STM14_1468	-	phage minor tail protein G	116	183.7	67.71	0.66	0.7905
STM14_1469	-	minor tail-like protein	618	694	76.03	0.17	0.8341
STM14_1470	-	phage tail component H-like protein	12164	13103.3	939.28	0.11	0.8725
STM14_1471	-	phage tail component M-like protein	410	615.8	205.78	0.59	0.6132
STM14_1472	-	phage tail component L-like protein	6908	7163.2	255.17	0.05	0.9522
STM14_1473	-	hypothetical protein	4046	4346.2	300.21	0.1	0.8739
STM14_1474	-	tail assembly protein I-like protein	824	779.1	-44.91	-0.08	0.9308
STM14_1475	-	host specificity protein	6125	6314.3	189.34	0.04	0.9211
STM14_1476	-	conserved hypothetical protein	150	166.7	16.7	0.15	1
STM14_1477	-	hypothetical protein	205	340.2	135.21	0.73	0.5801
STM14_1478	-	side tail fiber protein	5692	5800.6	108.62	0.03	0.9648
STM14_1479	-	phage tail assembly-like protein	8572	7608.8	-963.15	-0.17	0.669
STM14_1480	-	PagJ	3041	3361.3	320.3	0.14	0.7532
STM14_1481	-	hypothetical protein	2447	2156.9	-290.05	-0.18	0.7514
STM14_1483	-	SspH1	20601	21853.5	1252.54	0.09	0.9076
STM14_1484	-	conserved hypothetical protein	3349	3252.4	-96.57	-0.04	0.9467
STM14_1485	-	isocitrate dehydrogenase, NADP-dependent	856	927.1	71.08	0.12	0.9376
STM14_1486	-	putative cytoplasmic protein	7197	7035.6	-161.41	-0.03	0.9397
STM14_1487	-	hypothetical protein	2297	2417.2	120.21	0.07	0.8961
STM14_1488	-	hypothetical protein	2764	2187.6	-576.43	-0.34	0.6776
STM14_1489	-	hypothetical protein	5920	5931.6	11.6	0	0.995
STM14_1490	envF	putative envelope lipoprotein	3169	3528	359	0.15	0.8444
STM14_1492	msgA	macrophage survival protein	73	90.2	17.16	0.3	1
STM14_1493	envE	putative envelope protein	7428	6770.2	-657.77	-0.13	0.7827
STM14_1494	-	hypothetical protein	1205	1350.6	145.64	0.16	0.8042
STM14_1495	-	cold shock-like protein	2852	2495.5	-356.54	-0.19	0.7887
STM14_1496	-	hypothetical protein	1137	1078.5	-58.53	-0.08	0.9502
STM14_1497	pagD	virulence protein PAGD precursor	5328	5048.8	-279.25	-0.08	0.8833
STM14_1499	-	conserved hypothetical protein	1641	1660.2	19.24	0.02	0.9895
STM14_1500	-	hypothetical protein	1247	870.9	-376.06	-0.52	0.6291
STM14_1501	pagC	virulence membrane protein PAGC precursor	7507	8981.6	1474.61	0.26	0.5929
STM14_1502	-	hypothetical protein	1763	2953	1190.04	0.74	0.5737
STM14_1503	-	Arg tRNA	3650	3669.2	19.19	0.01	0.988
STM14_1505	pliC	lysozyme inhibitor	5445	5370.3	-74.75	-0.02	0.9775
STM14_1506	-	hypothetical protein	2982	28470.7	25488.7	3.26	0.6649
STM14_1507	-	putative lipoprotein	274	224.5	-49.46	-0.29	0.6018
STM14_1508	-	putative cytoplasmic protein	920	978.1	58.11	0.09	0.9264
STM14_1509	-	putative molecular chaperone	769	740	-29.04	-0.06	0.9644
STM14_1510	-	putative inner membrane protein	610	775.7	165.68	0.35	0.7727
STM14_1511	-	putative cytoplasmic protein	12651	7074.7	-5576.28	-0.84	0.352
STM14_1512	-	putative inner membrane protein	3642	3312	-330.03	-0.14	0.8022
STM14_1513	-	putative outer membrane lipoprotein	5143	4552	-590.96	-0.18	0.7195
STM14_1514	-	hypothetical protein	1484	1895	410.98	0.35	0.7084
STM14_1515	-	putative ABC transporter periplasmic binding protein	4522	4074	-447.96	-0.15	0.7876
STM14_1516	-	putative ABC transporter protein	1100	984.9	-115.09	-0.16	0.8445
STM14_1517	-	putative ABC transporter protein	2367	2359.4	-7.63	0	0.9954
STM14_1518	-	putative ABC-type transport system ATPase component	850	700.8	-149.16	-0.28	0.6695
STM14_1519	-	putative ABC-type transport system ATPase component	1858	1765.7	-92.3	-0.07	0.9743
STM14_1520	-	putative inner membrane protein	5459	5038.5	-420.45	-0.12	0.8782
STM14_1521	-	putative cytoplasmic protein	1715	1445.9	-269.1	-0.25	0.7662
STM14_1522	-	Arg tRNA	113	131	17.98	0.21	0.7377
STM14_1523	-	hypothetical protein	2296	2512.5	216.47	0.13	0.8297
STM14_1524	-	hypothetical protein	2253	2311.7	58.74	0.04	0.9582
STM14_1525	aadA	aminoglycoside resistance protein	4193	4363.2	170.22	0.06	0.9426
STM14_1526	-	putative response regulator	3789	3335.8	-453.22	-0.18	0.7236
STM14_1527	-	putative transcriptional regulator	15592	13766.7	-1825.31	-0.18	0.6486
STM14_1528	-	hypothetical protein	2399	2617.9	218.93	0.13	0.8536
STM14_1529	-	putative cytoplasmic protein	1624	1692.6	68.56	0.06	0.9314
STM14_1530	-	putative cytoplasmic protein	0	0	0	0	1
STM14_1531	-	chorismate mutase	5395	5059	-336.04	-0.09	0.8848
STM14_1532	yeaS	leucine export protein LeuE	3486	2961.5	-524.45	-0.24	0.73
STM14_1533	-	hypothetical protein	1064	905	-159.04	-0.23	0.7991
STM14_1534	yeaR	putative cytoplasmic protein	958	741.7	-216.34	-0.37	0.6902
STM14_1535	yoaG	putative cytoplasmic protein	86	85.1	-0.95	-0.02	1
STM14_1536	-	hypothetical protein	328	394.6	66.65	0.27	0.9863
STM14_1537	-	putative nitric oxide reductase	1425	1527.6	102.55	0.1	0.8883
STM14_1538	-	hypothetical protein	0	0	0	0	1
STM14_1539	yeaQ	hypothetical protein	952	573.3	-378.74	-0.73	0.581
STM14_1540	-	hypothetical protein	286	433.8	147.77	0.6	0.5716
STM14_1541	-	hypothetical protein	291	258.6	-32.44	-0.17	0.7945
STM14_1542	yaoF	putative hemolysin	0	0	0	0	1
STM14_1543	-	putative periplasmic protein	392	396.3	4.35	0.02	1
STM14_1544	yeaO	putative cytoplasmic protein	611	510.3	-100.68	-0.26	0.6316
STM14_1545	-	hypothetical protein	217	163.3	-53.7	-0.41	0.7093
STM14_1546	-	hypothetical protein	218	163.3	-54.7	-0.42	0.547
STM14_1547	yeaN	putative amino acid/amine transport protein	2087	1898.4	-188.61	-0.14	0.8994
STM14_1548	yeaM	putative regulatory protein	1774	1808.2	34.23	0.03	0.9706
STM14_1549	yeaL	putative inner membrane protein	82	8.5	-73.49	-3.27	1
STM14_1550	-	conserved hypothetical protein	0	0	0	0	1
STM14_1551	-	putative inner membrane protein	476	491.6	15.61	0.05	0.6683
STM14_1552	yeaK	putative cytoplasmic protein	454	612.4	158.38	0.43	0.7753
STM14_1553	yeaJ	putative methyl-accepting chemotaxis protein	22986	18837.6	-4148.44	-0.29	0.4534
STM14_1554	-	hypothetical protein	1854	1908.6	54.59	0.04	0.9519
STM14_1555	-	salivary secreted protein	1459	1701.1	242.06	0.22	0.8707
STM14_1556	yeaH	hypothetical protein	5647	5519.9	-127.05	-0.03	0.9637
STM14_1557	-	hypothetical protein	105	11.9	-93.09	-3.14	0.1957
STM14_1558	yeaG	putative serine protein kinase	2095	1728.3	-366.72	-0.28	0.5875
STM14_1559	-	hypothetical protein	472	221.1	-250.86	-1.09	0.56
STM14_1560	mipA	MltA-interacting protein A	1120	910.1	-209.93	-0.3	0.6821
STM14_1561	-	arylsulfatase regulator	1684	1468	-215.98	-0.2	0.8016
STM14_1562	-	putative aldehyde reductase	770	910.1	140.07	0.24	0.7367
STM14_1563	yeaD	aldose 1-epimerase	2926	2641.7	-284.25	-0.15	0.8548
STM14_1564	-	hypothetical protein	23	34	11.02	0.56	0.6695
STM14_1565	gapA	glyceraldehyde-3-phosphate dehydrogenase	0	15.3	15.31	4.03	1
STM14_1566	-	hypothetical protein	44	27.2	-16.78	-0.69	0.6633
STM14_1567	yeaA	methionine sulfoxide reductase B	330	338.5	8.51	0.04	0.9832
STM14_1568	yeaC	putative cytoplasmic protein	0	0	0	0	1
STM14_1569	-	hypothetical protein	156	132.7	-23.32	-0.23	1
STM14_1570	pncA	nicotinamidase/pyrazinamidase	1691	1559.9	-131.13	-0.12	0.8905
STM14_1571	ansA	cytoplasmic asparaginase I	653	665.1	12.12	0.03	0.9743
STM14_1572	-	hypothetical protein	185	243.3	58.25	0.39	1
STM14_1573	sppA	protease 4	1306	1109.1	-196.91	-0.24	0.7456
STM14_1574	ydjA	hypothetical protein	269	364	95.03	0.44	0.6404
STM14_1575	selD	selenophosphate synthetase	1123	1088.7	-34.32	-0.04	0.9573
STM14_1576	topB	DNA topoisomerase III	2852	2390	-462.01	-0.25	0.7923
STM14_1577	gdhA	glutamate dehydrogenase	253	233	-19.95	-0.12	0.901
STM14_1578	-	putative periplasmic protein	601	459.3	-141.71	-0.39	0.6285
STM14_1579	-	pyrimidine (deoxy)nucleoside triphosphate pyrophosphohydrolase	306	442.3	136.28	0.53	0.6248
STM14_1580	xthA	exonuclease III	731	816.5	85.51	0.16	0.8766
STM14_1581	-	conserved hypothetical protein	0	5.1	5.1	2.61	1
STM14_1582	argD_1	bifunctional succinylornithine transaminase/acetylornithine transaminase	1715	1971.5	256.53	0.2	0.7943
STM14_1583	astA	arginine succinyltransferase	2129	1519	-609.95	-0.49	0.548
STM14_1584	astD	succinylglutamic semialdehyde dehydrogenase	1017	1078.5	61.47	0.08	0.9177
STM14_1585	astB	succinylarginine dihydrolase	432	500.1	68.11	0.21	0.8554
STM14_1586	astE	succinylglutamate desuccinylase	986	983.2	-2.79	0	0.9951
STM14_1587	-	hypothetical protein	681	600.5	-80.53	-0.18	0.8744
STM14_1588	spy	periplasmic protein	3584	3359.6	-224.4	-0.09	0.8528
STM14_1589	-	nucleotide excision repair endonuclease	565	581.8	16.76	0.04	0.9593
STM14_1590	nadE	NAD synthetase	1	0	-1	-1	1
STM14_1591	-	hypothetical protein	628	508.6	-119.38	-0.3	0.7803
STM14_1592	osmE	DNA-binding transcriptional activator OsmE	345	265.4	-79.63	-0.38	0.6174
STM14_1593	-	hypothetical protein	134	25.5	-108.48	-2.39	0.3765
STM14_1594	celA	N,N'-diacetylchitobiose-specific PTS system transporter subunit IIB	4917	4004.3	-912.7	-0.3	0.6938
STM14_1595	celB	N,N'-diacetylchitobiose-specific PTS system transporter subunit IIC	8442	9629.7	1187.71	0.19	0.6916
STM14_1596	celC	N,N'-diacetylchitobiose-specific PTS system transporter subunit IIA	1058	782.5	-275.51	-0.44	0.7661
STM14_1597	celD	DNA-binding transcriptional regulator ChbR	9636	8615.9	-1020.12	-0.16	0.7452
STM14_1598	celF	phospho-beta-glucosidase/cellobiose-6-phosphate hydrolase	8696	8112.4	-583.64	-0.1	0.758
STM14_1599	celG	hypothetical protein	946	1095.5	149.48	0.21	0.7039
STM14_1600	katE	hydroperoxidase II	3267	3097.6	-169.37	-0.08	0.9053
STM14_1601	-	hypothetical protein	186	210.9	24.93	0.18	0.7035
STM14_1602	-	hypothetical protein	369	399.7	30.75	0.12	0.877
STM14_1603	cedA	cell division modulator	365	542.6	177.64	0.57	0.4979
STM14_1604	ydjN	kinase/transporter-like protein	1840	1231.6	-608.43	-0.58	0.5917
STM14_1605	ydjM	hypothetical protein	2326	3279.6	953.65	0.5	0.7233
STM14_1606	yniC	2-deoxyglucose-6-phosphatase	2370	1792.9	-577.08	-0.4	0.568
STM14_1607	yniB	putative regulatory protein	2415	4201.6	1786.62	0.8	0.6322
STM14_1608	-	putative cytoplasmic protein	1718	1423.8	-294.21	-0.27	0.7886
STM14_1609	ydiZ	putative cytoplasmic protein	336	413.4	77.36	0.3	0.842
STM14_1610	pfkB	6-phosphofructokinase 2	2497	2529.5	32.48	0.02	0.9801
STM14_1611	ydiY	putative outer membrane protein	5618	5912.9	294.89	0.07	0.9009
STM14_1612	-	putative outer membrane protein	7597	7280.5	-316.46	-0.06	0.8799
STM14_1613	-	putative inner membrane protein	1136	1218	81.96	0.1	0.9007
STM14_1614	-	putative DNA/RNA non-specific endonuclease	4546	4458.5	-87.52	-0.03	0.9676
STM14_1615	-	hypothetical protein	1898	1964.7	66.73	0.05	0.9209
STM14_1616	rfc	O-antigen polymerase	5421	5914.6	493.59	0.13	0.8093
STM14_1617	-	hypothetical protein	453	314.7	-138.3	-0.53	0.8455
STM14_1618	-	hypothetical protein	194	241.6	47.55	0.32	0.8841
STM14_1619	thrS	threonyl-tRNA synthetase	37	45.9	8.93	0.31	1
STM14_1620	infC	translation initiation factor IF-3	0	0	0	0	1
STM14_1621	rpmI	50S ribosomal protein L35	0	0	0	0	1
STM14_1622	rplT	50S ribosomal protein L20	0	0	0	0	1
STM14_1623	-	hypothetical protein	0	0	0	0	1
STM14_1624	pheS	phenylalanyl-tRNA synthetase subunit alpha	0	0	0	0	1
STM14_1625	pheT	phenylalanyl-tRNA synthetase subunit beta	0	3.4	3.4	1.43	0.3288
STM14_1626	ihfA	integration host factor subunit alpha	253	302.8	49.79	0.26	0.8018
STM14_1627	btuC	vtamin B12-transporter permease	2960	2611.1	-348.87	-0.18	0.7806
STM14_1628	btuE	putative glutathione peroxidase	206	248.4	42.36	0.27	0.829
STM14_1629	btuD	vitamin B12-transporter ATPase	2285	2560.1	275.1	0.16	0.8637
STM14_1630	nlpC	lipoprotein	2995	3453.2	458.16	0.21	0.829
STM14_1631	-	hypothetical protein	308	478	170	0.63	0.8858
STM14_1632	ydiV	hypothetical protein	6194	5821	-372.97	-0.09	0.9147
STM14_1633	ydiU	hypothetical protein	2066	2408.7	342.7	0.22	0.7415
STM14_1634	ydiE	hypothetical protein	0	0	0	0	1
STM14_1635	aroH	phospho-2-dehydro-3-deoxyheptonate aldolase	711	382.7	-328.26	-0.89	0.5741
STM14_1636	-	hypothetical protein	45	103.8	58.76	1.21	1
STM14_1637	ydiA	hypothetical protein	1317	1275.8	-41.2	-0.05	0.9701
STM14_1638	-	hypothetical protein	75	129.3	54.28	0.79	0.2069
STM14_1639	pps	phosphoenolpyruvate synthase	11950	11744.1	-205.87	-0.03	0.9683
STM14_1640	ydiD	short chain acyl-CoA synthetase	4133	4621.8	488.79	0.16	0.8137
STM14_1641	ydiT	putative ferredoxin	640	665.1	25.12	0.06	0.9014
STM14_1642	ydiS	hypothetical protein	3196	2965	-231.05	-0.11	0.8406
STM14_1643	ydiR	electron transfer flavoprotein subunit YdiR	3684	3529.7	-154.3	-0.06	0.9387
STM14_1644	ydiQ	putative electron transfer flavoprotein YdiQ	2548	2478.4	-69.55	-0.04	0.9571
STM14_1645	-	hypothetical protein	188	296	107.98	0.65	0.5662
STM14_1646	ydiP	putative transcriptional regulator	16190	24320.1	8130.08	0.59	0.617
STM14_1647	ydiO	putative acyl-CoA dehydrogenase	9254	8622.7	-631.32	-0.1	0.7959
STM14_1648	ydiF	putative acetyl-CoA/acetoacetyl-CoA transferase beta subunit	11722	11359.7	-362.31	-0.05	0.9178
STM14_1649	aroD	3-dehydroquinate dehydratase	1808	1786.1	-21.89	-0.02	0.9807
STM14_1650	aroE_1	quinate/shikimate dehydrogenase	3692	4242.4	550.45	0.2	0.6701
STM14_1651	ydiN	putative transport protein	23936	19666	-4270.02	-0.28	0.5077
STM14_1652	-	hypothetical protein	1612	1626.2	14.22	0.01	0.9858
STM14_1653	-	hypothetical protein	0	5.1	5.1	2.61	1
STM14_1654	ydiM	putative transport protein	15183	13421.4	-1761.62	-0.18	0.536
STM14_1655	ydiL	putative cytoplasmic protein	2631	2946.2	315.24	0.16	0.7927
STM14_1656	rprA	-	3026	467.8	-2558.21	-2.69	0.1226
STM14_1657	ydiK	putative inner membrane protein	3031	3494	462.98	0.21	0.771
STM14_1658	-	hypothetical protein	999	721.3	-277.75	-0.47	0.7018
STM14_1659	ydiJ	putative oxidase	4192	4048.5	-143.47	-0.05	0.928
STM14_1660	-	hypothetical protein	2250	2439.3	189.32	0.12	0.8968
STM14_1661	ydiH	putative cytoplasmic protein	871	1029.1	158.14	0.24	0.7938
STM14_1662	-	putative Na+-dicarboxylate symporter	13445	14501.6	1056.55	0.11	0.7596
STM14_1663	sufA	iron-sulfur cluster assembly scaffold protein	535	525.6	-9.37	-0.03	0.984
STM14_1664	sufB	cysteine desulfurase activator complex subunit SufB	2412	2524.4	112.38	0.07	0.938
STM14_1665	sufC	cysteine desulfurase ATPase component	3662	3390.2	-271.78	-0.11	0.9055
STM14_1666	sufD	cysteine desulfurase activator complex subunit SufD	975	1070	94.97	0.13	0.8602
STM14_1667	sufS	selenocysteine lyase	1859	1350.6	-508.36	-0.46	0.5689
STM14_1668	ynhA	cysteine desufuration protein SufE	928	1122.7	194.7	0.27	0.7378
STM14_1669	ynhG	hypothetical protein	2293	2189.3	-103.73	-0.07	0.9402
STM14_1670	lppB	putative methyl-accepting chemotaxis protein	1984	1667	-316.96	-0.25	0.7438
STM14_1671	lpp	murein lipoprotein	786	712.7	-73.26	-0.14	0.8406
STM14_1672	pykF	pyruvate kinase	959	1117.6	158.6	0.22	0.7384
STM14_1673	orf48	putative amino acid permease	6310	6870.6	560.59	0.12	0.8665
STM14_1674	orf32	putative proline iminopeptidase	29251	30243.2	992.18	0.05	0.9391
STM14_1675	orf245	putative cytoplasmic protein	13515	13470.7	-44.29	0	0.9932
STM14_1676	orf408	putative regulatory protein	16863	18073.8	1210.78	0.1	0.733
STM14_1677	ttrA	tetrathionate reductase complex subunit A	3937	3866.5	-70.49	-0.03	0.9516
STM14_1678	ttrC	tetrathionate reductase complex subunit C	2496	2527.8	31.78	0.02	0.9813
STM14_1679	ttrB	tetrathionate reductase complex subunit B	1159	1015.5	-143.47	-0.19	0.8138
STM14_1680	ttrS	sensory histidine kinase	3028	2993.9	-34.13	-0.02	0.9722
STM14_1681	ttrR	response regulator	1099	777.4	-321.61	-0.5	0.6295
STM14_1682	orf70	hypothetical protein	486	442.3	-43.72	-0.14	0.9188
STM14_1683	orf319	putative inner membrane protein	716	716.1	0.15	0	1
STM14_1684	orf242	putative regulatory protein	3434	3213.3	-220.69	-0.1	0.9031
STM14_1685	-	hypothetical protein	5662	5019.8	-642.17	-0.17	0.7562
STM14_1686	ssrB	transcriptional activator	8063	6853.6	-1209.42	-0.23	0.5306
STM14_1687	ssrA	sensor kinase	31253	29215.7	-2037.26	-0.1	0.6691
STM14_1688	ssaB	secreted effector protein	9628	8440.7	-1187.33	-0.19	0.7583
STM14_1689	ssaC	outer membrane secretin precursor	23909	25072	1162.95	0.07	0.913
STM14_1690	ssaD	virulence protein	21298	34943.2	13645.2	0.71	0.0923
STM14_1691	ssaE	secretion system effector	1215	1187.3	-27.66	-0.03	0.9754
STM14_1692	-	hypothetical protein	1026	1071.7	45.67	0.06	0.908
STM14_1693	-	secretion system chaperone protein	3126	3029.6	-96.41	-0.05	0.9452
STM14_1694	-	translocation machinery component	12469	12317.4	-151.61	-0.02	0.9649
STM14_1695	sscA	secretion system chaparone	3654	4312.2	658.19	0.24	0.7791
STM14_1696	sseC	translocation machinery component	15110	16571.7	1461.75	0.13	0.8047
STM14_1697	sseD	translocation machinery component	9097	9185.7	88.73	0.01	0.9813
STM14_1698	sseE	secreted effector protein	5682	5169.5	-512.47	-0.14	0.827
STM14_1699	sscB	secretion system chaparone	4509	4157.4	-351.6	-0.12	0.8513
STM14_1700	sseF	secreted effector protein	8926	8228	-697.96	-0.12	0.8074
STM14_1701	sseG	secreted effector protein	5532	5577.8	45.78	0.01	0.9796
STM14_1702	ssaG	type III secretion system apparatus protein	3613	3704.9	91.91	0.04	0.9536
STM14_1703	ssaH	type III secretion system apparatus protein	737	787.6	50.59	0.1	0.9061
STM14_1704	ssaI	type III secretion system apparatus protein	1068	1025.7	-42.26	-0.06	0.9493
STM14_1705	ssaJ	needle complex inner membrane lipoprotein	6589	6382.4	-206.62	-0.05	0.9051
STM14_1706	-	putative cytoplasmic protein	13286	12183	-1102.99	-0.13	0.7525
STM14_1707	ssaK	type III secretion system apparatus protein	5086	5977.5	891.53	0.23	0.6904
STM14_1708	ssaL	type III secretion system apparatus protein	8717	8609.1	-107.93	-0.02	0.9705
STM14_1709	ssaM	type III secretion system apparatus protein	2898	2672.4	-225.63	-0.12	0.8842
STM14_1710	ssaV	secretion system apparatus protein SsaV	25701	23559.7	-2141.29	-0.13	0.7123
STM14_1711	ssaN	type III secretion system ATPase	2879	2799.9	-79.05	-0.04	0.9491
STM14_1712	ssaO	type III secretion system apparatus protein	4076	3873.3	-202.68	-0.07	0.9033
STM14_1713	ssaP	type III secretion system apparatus protein	3300	3175.9	-124.12	-0.06	0.9225
STM14_1714	ssaQ	type III secretion system protein	6444	5601.6	-842.4	-0.2	0.694
STM14_1715	ssaR	type III secretion system protein	5394	5067.5	-326.54	-0.09	0.9055
STM14_1716	ssaS	type III secretion system apparatus protein	5264	5293.7	29.7	0.01	0.9894
STM14_1717	ssaT	type III secretion system apparatus protein	2274	2279.4	5.42	0	0.9949
STM14_1718	ssaU	secretion system apparatus protein SsaU	12760	13290.4	530.4	0.06	0.9063
STM14_1719	-	hypothetical protein	1338	1422.1	84.09	0.09	0.9017
STM14_1720	valW	Val tRNA	451	495	44.01	0.13	0.6876
STM14_1721	valV	Val tRNA	1	0	-1	-1	1
STM14_1722	ydhE	multidrug efflux protein	6372	6441.9	69.92	0.02	0.978
STM14_1723	ribE	riboflavin synthase subunit alpha	10	1.7	-8.3	-2.56	1
STM14_1724	cfa	cyclopropane fatty acyl phospholipid synthase	7006	6547.4	-458.61	-0.1	0.8605
STM14_1725	ydhC	inner membrane transport protein YdhC	1413	1513.9	100.95	0.1	0.9012
STM14_1726	ydhB	putative DNA-binding transcriptional regulator	492	578.4	86.36	0.23	0.7985
STM14_1727	purR	DNA-binding transcriptional repressor PurR	620	973	353.01	0.65	0.3358
STM14_1728	-	hypothetical protein	222	285.8	63.78	0.36	0.8977
STM14_1729	sodB	superoxide dismutase	430	522.2	92.23	0.28	0.7453
STM14_1730	ydhO	putative cell wall-associated hydrolase	755	768.9	13.88	0.03	0.9711
STM14_1731	ydhD	hypothetical protein	506	401.5	-104.55	-0.33	0.7929
STM14_1732	rnt	ribonuclease T	23	3.4	-19.6	-2.76	1
STM14_1733	gloA	glyoxalase I	845	784.2	-60.81	-0.11	0.8868
STM14_1734	nemA	N-ethylmaleimide reductase	374	575	200.96	0.62	0.4073
STM14_1735	ydhM	putative transcriptional repressor	598	343.6	-254.39	-0.8	0.4519
STM14_1736	ydhL	putative oxidoreductase	289	193.9	-95.08	-0.58	0.594
STM14_1737	ydhF	putative aldo/keto reductase	1979	2374.7	395.68	0.26	0.777
STM14_1738	sodC_2	superoxide dismutase	575	513.7	-61.28	-0.16	0.8256
STM14_1739	-	putative inner membrane protein	3710	4256.1	546.06	0.2	0.7047
STM14_1740	ydhJ	putative multidrug resistance efflux pump	2295	2202.9	-92.12	-0.06	0.9442
STM14_1741	ydhI	putative inner membrane protein	318	212.6	-105.37	-0.58	0.4887
STM14_1742	slyA	transcriptional regulator SlyA	135	47.6	-87.37	-1.5	0.6722
STM14_1743	slyB	putative outer membrane lipoprotein	840	614.1	-225.92	-0.45	0.5493
STM14_1744	anmK	anhydro-N-acetylmuramic acid kinase	1419	1255.4	-163.62	-0.18	0.7895
STM14_1745	mliC	lysozyme inhibitor	630	457.6	-172.41	-0.46	0.6307
STM14_1746	pdxH	pyridoxamine 5'-phosphate oxidase	7	22.1	15.11	1.66	0.6684
STM14_1747	tyrS	tyrosyl-tRNA synthetase	0	1.7	1.7	1.43	1
STM14_1748	pdxY	pyridoxamine kinase	1071	969.6	-101.39	-0.14	0.8661
STM14_1749	gst	glutathionine S-transferase	1129	1149.9	20.92	0.03	0.9692
STM14_1750	tppB	putative tripeptide transporter permease	2368	2065.1	-302.91	-0.2	0.8164
STM14_1751	-	hypothetical protein	0	0	0	0	1
STM14_1752	nth	endonuclease III	527	523.9	-3.07	-0.01	0.9656
STM14_1753	ydgQ	SoxR-reducing system protein RsxE	59	81.7	22.65	0.47	0.6946
STM14_1754	ydgP	electron transport complex protein RnfG	246	272.2	26.17	0.15	0.8973
STM14_1755	rnfD	electron transport complex protein RnfD	838	624.3	-213.71	-0.42	0.6988
STM14_1756	-	electron transport complex protein RnfC	2237	1857.6	-379.44	-0.27	0.7028
STM14_1757	ydgM	electron transport complex protein RnfB	483	384.4	-98.56	-0.33	0.5514
STM14_1758	-	Na(+)-translocating NADH-quinone reductase subunit E	1083	981.5	-101.49	-0.14	0.8474
STM14_1759	ydgK	putative inner membrane protein	386	263.7	-122.34	-0.55	0.6485
STM14_1760	ydgT	oriC-binding nucleoid-associated protein	169	30.6	-138.38	-2.46	0.5962
STM14_1761	-	hypothetical protein	262	284.1	22.08	0.12	0.8794
STM14_1762	ydgJ	putative oxidoreductase	70	5.1	-64.9	-3.78	1
STM14_1763	add	adenosine deaminase	1500	1314.9	-185.08	-0.19	0.8162
STM14_1764	-	hypothetical protein	0	0	0	0	1
STM14_1767	-	hypothetical protein	1	18.7	17.71	4.23	1
STM14_1768	ydgA	putative periplasmic protein	2628	2189.3	-438.73	-0.26	0.7892
STM14_1769	manA	mannose-6-phosphate isomerase	976	884.6	-91.45	-0.14	0.8189
STM14_1770	fumA	fumarase A	1432	1073.4	-358.63	-0.42	0.456
STM14_1771	-	fumarase A	151	158.2	7.2	0.07	1
STM14_1772	fumC	fumarate hydratase	1899	1757.2	-141.8	-0.11	0.8749
STM14_1773	tus	DNA replication terminus site-binding protein	1099	1007	-91.97	-0.13	0.887
STM14_1774	rstB	sensor protein RstB	826	886.3	60.25	0.1	0.9286
STM14_1775	-	putative periplasmic protein	5270	5014.7	-255.27	-0.07	0.9036
STM14_1776	-	outer membrane protein	1795	1609.2	-185.8	-0.16	0.8316
STM14_1777	ompN	outer membrane protein N precursor	7464	6709	-755.01	-0.15	0.6943
STM14_1779	rstA	DNA-binding transcriptional regulator RstA	2098	2201.2	103.17	0.07	0.9218
STM14_1780	ydgC	putative inner membrane protein	1973	1845.7	-127.35	-0.1	0.9013
STM14_1781	ydgI	putative amino acid transporter	2559	2208	-351.02	-0.21	0.7897
STM14_1782	-	putative amino acid permease	0	22.1	22.11	4.53	1
STM14_1783	-	hypothetical protein	0	22.1	22.11	4.53	1
STM14_1784	-	hypothetical protein	0	0	0	0	1
STM14_1785	ydgH	putative periplasmic protein	2055	1969.8	-85.17	-0.06	0.933
STM14_1786	-	hypothetical protein	91	185.4	94.42	1.03	1
STM14_1787	pntA	NAD(P) transhydrogenase subunit alpha	3898	5013	1115.03	0.36	0.6272
STM14_1788	pntB	pyridine nucleotide transhydrogenase	2468	2148.4	-319.56	-0.2	0.8474
STM14_1789	tqsA	putative transport protein	2516	2373	-143.02	-0.08	0.8978
STM14_1790	-	hypothetical protein	3018	2580.5	-437.49	-0.23	0.7134
STM14_1791	ydgF	multidrug efflux system protein MdtJ	5776	5965.6	189.62	0.05	0.9531
STM14_1792	ydgE	multidrug efflux system protein MdtI	801	898.2	97.16	0.17	0.884
STM14_1793	-	putative protease	133	62.9	-70.06	-1.08	1
STM14_1794	-	hypothetical protein	413	432.1	19.07	0.07	0.9525
STM14_1795	-	acid shock protein precursor	298	216	-81.97	-0.46	0.7964
STM14_1796	-	hypothetical protein	3057	2303.2	-753.76	-0.41	0.7354
STM14_1797	ynfM	putative transport protein	4573	4894	320.96	0.1	0.9019
STM14_1798	ynfL	putative transcriptional regulator	2716	3179.3	463.28	0.23	0.7231
STM14_1799	mlc	pts operon transcriptional repressor	2247	1956.2	-290.78	-0.2	0.842
STM14_1800	bioD_2	putative dithiobiotin synthetase	2405	2019.2	-385.84	-0.25	0.7607
STM14_1801	-	putative voltage-gated ClC-type chloride channel ClcB	1636	1636.4	0.42	0	0.9997
STM14_1802	-	proline/glycine betaine transport system	2292	2612.8	320.83	0.19	0.8156
STM14_1803	-	putative ABC transporter permease component	1219	1090.4	-128.62	-0.16	0.8592
STM14_1804	-	putative ABC transporter periplasmic component	2680	2648.6	-31.45	-0.02	0.9824
STM14_1805	-	putative transport system permease component	896	944.1	48.09	0.08	0.9337
STM14_1806	ynfI	twin-argninine leader-binding protein DmsD	605	723	117.95	0.26	0.8051
STM14_1807	-	putative dimethylsulfoxide reductase	617	899.9	282.86	0.54	0.4384
STM14_1808	-	putative dimethyl sulphoxide reductase	1718	1823.5	105.54	0.09	0.881
STM14_1809	-	putative dimethyl sulphoxide reductase	3743	3589.2	-153.76	-0.06	0.9325
STM14_1810	-	putative dimethyl sulphoxide reductase subunit A	1	13.6	12.61	3.77	1
STM14_1811	-	putative dimethyl sulphoxide reductase chain A1	3561	4266.3	705.26	0.26	0.6465
STM14_1812	ynfD	putative outer membrane protein	851	1018.9	167.94	0.26	0.6171
STM14_1813	ynfC	hypothetical protein	3714	4116.6	402.57	0.15	0.669
STM14_1814	speG	spermidine N1-acetyltransferase	171	134.4	-36.62	-0.35	0.6347
STM14_1815	ynfB	hypothetical protein	275	238.1	-36.85	-0.21	0.761
STM14_1816	-	hypothetical protein	314	338.5	24.51	0.11	0.901
STM14_1817	ynfA	hypothetical protein	82	97	14.96	0.24	0.794
STM14_1818	rspA	putative dehydratase	3271	3126.6	-144.45	-0.07	0.938
STM14_1819	rspB	putative dehydrogenase	3559	2886.7	-672.3	-0.3	0.7137
STM14_1821	-	putative membrane transport protein	132	153.1	21.1	0.21	0.8981
STM14_1822	ydfI	putative mannitol dehydrogenase	3423	2662.2	-760.84	-0.36	0.6295
STM14_1823	ydfZ	putative cytoplasmic protein	642	406.6	-235.45	-0.66	1
STM14_1824	ydfH	putative regulatory protein	94	79.9	-14.05	-0.23	0.8305
STM14_1825	ydfG	3-hydroxy acid dehydrogenase	949	1064.9	115.86	0.17	0.8547
STM14_1826	dcp	dipeptidyl carboxypeptidase II	2484	2888.4	404.4	0.22	0.6619
STM14_1827	-	hypothetical protein	114	59.5	-54.46	-0.94	0.391
STM14_1828	-	peptidyl-dipeptidase dcp	45	18.7	-26.29	-1.27	0.6633
STM14_1829	-	putative cytoplasmic protein	3305	3461.7	156.66	0.07	0.9236
STM14_1830	ydeJ	competence damage-inducible protein A	4375	4305.4	-69.61	-0.02	0.9681
STM14_1831	-	hypothetical protein	285	161.6	-123.4	-0.82	0.6919
STM14_1832	ydeI	hypothetical protein	2523	2111	-411.98	-0.26	0.7315
STM14_1833	-	conserved hypothetical protein	655	687.2	32.23	0.07	0.9212
STM14_1834	ydeE	putative MFS-type transporter YdeE	3866	3442.9	-423.05	-0.17	0.7441
STM14_1835	ydeD	O-acetylserine/cysteine export protein	1493	1723.2	230.18	0.21	0.8436
STM14_1836	marB	hypothetical protein	317	372.5	55.53	0.23	0.7409
STM14_1837	marA	DNA-binding transcriptional activator MarA	2	0	-2	-1	0.3205
STM14_1838	marR	DNA-binding transcriptional repressor MarR	779	814.8	35.81	0.06	0.9183
STM14_1839	marC	multiple drug resistance protein MarC	269	340.2	71.21	0.34	0.7615
STM14_1840	ydeA	sugar efflux transporter	1489	1704.5	215.46	0.19	0.7791
STM14_1841	yneJ	putative transcriptional regulator	918	1035.9	117.95	0.17	0.8357
STM14_1842	yneI	putative succinate-semialdehyde dehydrogenase	543	751.9	208.87	0.47	0.6179
STM14_1843	yneH	glutaminase	2056	1454.4	-601.59	-0.5	0.6643
STM14_1844	yneG	putative cytoplasmic protein	607	743.4	136.36	0.29	0.8522
STM14_1845	-	putative inner membrane protein	4787	4608.2	-178.82	-0.05	0.9179
STM14_1846	-	putative outer membrane protein	5081	3824	-1257.01	-0.41	0.6291
STM14_1847	-	putative inner membrane protein	3202	2233.5	-968.51	-0.52	0.5934
STM14_1848	-	putative outer membrane protein	10480	8649.9	-1830.1	-0.28	0.5758
STM14_1849	-	putative hydrogenase	3322	3373.2	51.21	0.02	0.9806
STM14_1850	-	putative dehydrogenase protein	1726	1393.2	-332.83	-0.31	0.6829
STM14_1851	-	putative hydrogenase	1449	1229.9	-219.13	-0.24	0.6191
STM14_1852	-	putative hydrogenase	500	454.2	-45.82	-0.14	0.8783
STM14_1853	-	putative hydrogenase protein	256	231.3	-24.66	-0.15	0.7397
STM14_1854	-	putative hydrogenase maturation protease	1150	910.1	-239.93	-0.34	0.5705
STM14_1855	-	putative Ni/Fe hydrogenase 1 b-type cytochrome subunit	1870	1922.2	52.2	0.04	0.9739
STM14_1856	-	putative hydrogenase-1 large subunit	3953	2677.5	-1275.53	-0.56	0.6153
STM14_1857	-	putative hydrogenase-1 small subunit	1260	1112.5	-147.51	-0.18	0.853
STM14_1858	-	hypothetical protein	617	738.3	121.26	0.26	0.8564
STM14_1859	-	putative hydrolase	8539	7520.4	-1018.61	-0.18	0.6977
STM14_1860	-	putative regulatory protein	4321	4388.7	67.74	0.02	0.9661
STM14_1861	-	putative zinc-binding dehydrogenase	7193	6714.1	-478.91	-0.1	0.8533
STM14_1862	-	putative transport protein	12807	10606.1	-2200.88	-0.27	0.3714
STM14_1863	pqaA	PhoPQ-regulated protein	7748	8563.1	815.15	0.14	0.7562
STM14_1864	-	putative multidrug efflux protein	7201	7246.5	45.52	0.01	0.9832
STM14_1865	-	hypothetical protein	2655	3095.9	440.93	0.22	0.7898
STM14_1866	-	putative transcriptional regulator	3004	2636.6	-367.35	-0.19	0.7743
STM14_1867	-	hypothetical protein	2054	1673.8	-380.16	-0.3	0.7546
STM14_1868	-	putative S-adenosylmethionine/tRNA-ribosyltransferase-isomerase	6540	5911.2	-628.81	-0.15	0.7761
STM14_1869	-	putative translation initiation inhibitor	1513	1457.8	-55.19	-0.05	0.9482
STM14_1870	-	putative cytoplasmic protein	5227	4776.6	-450.42	-0.13	0.8643
STM14_1871	-	putative cytoplasmic protein	1	0	-1	-1	1
STM14_1872	-	putative phage-related secreted protein	12811	11800.3	-1010.73	-0.12	0.794
STM14_1873	-	hypothetical protein	3316	3215	-100.99	-0.04	0.9514
STM14_1874	-	putative cytoplasmic protein	14988	15151.4	163.36	0.02	0.9777
STM14_1876	-	hypothetical protein	494	615.8	121.78	0.32	0.7001
STM14_1877	-	putative coiled-coil protein	2972	3301.8	329.76	0.15	0.7965
STM14_1878	-	putative transcriptional regulator	1055	1076.8	21.77	0.03	0.9654
STM14_1879	-	putative Na+/H+ antiporter	5171	4660.9	-510.09	-0.15	0.8122
STM14_1880	-	putative aminotransferase	1979	2367.9	388.88	0.26	0.7608
STM14_1881	-	putative glycosyl hydrolase	3102	2692.8	-409.22	-0.2	0.7447
STM14_1882	-	putative glycosyl hydrolase	2085	2174	88.96	0.06	0.9259
STM14_1883	-	putative alpha amylase	2258	2014.1	-243.94	-0.16	0.7749
STM14_1884	-	putative lipoprotein	1274	2163.8	889.75	0.76	0.5821
STM14_1885	hdeB	acid-resistance protein	3159	2556.7	-602.3	-0.31	0.5454
STM14_1886	osmC	putative envelope protein	682	546	-135.96	-0.32	0.7412
STM14_1887	yddX	biofilm-dependent modulation protein	12893	11143.7	-1749.34	-0.21	0.7647
STM14_1888	rpsV	30S ribosomal subunit S22	2022	1849.1	-172.95	-0.13	0.8738
STM14_1889	sfcA	malate dehydrogenase	3579	2851	-728.02	-0.33	0.5413
STM14_1890	-	hypothetical protein	562	527.3	-34.67	-0.09	0.9482
STM14_1891	adhP	alcohol dehydrogenase	2413	2252.2	-160.79	-0.1	0.8941
STM14_1892	fdnI	formate dehydrogenase-N subunit gamma	2461	2026	-435.04	-0.28	0.7348
STM14_1893	fdnH	formate dehydrogenase-N beta subunit	1519	1655.1	136.13	0.12	0.8823
STM14_1894	fdnG	formate dehydorgenase-N alpha subunit	4639	4485.7	-153.3	-0.05	0.9473
STM14_1895	-	hypothetical protein	87	56.1	-30.86	-0.63	0.8058
STM14_1896	yddG	hypothetical protein	8670	7979.7	-690.32	-0.12	0.7662
STM14_1897	-	hypothetical protein	38	45.9	7.93	0.27	1
STM14_1898	nmpC	putative outer membrane porin precursor	1155	1187.3	32.34	0.04	0.9558
STM14_1899	-	putative cytoplasmic protein	511	330	-180.99	-0.63	0.5367
STM14_1900	smvA	methyl viologen resistance	1238	905	-333.04	-0.45	0.5088
STM14_1901	-	putative transcriptional regulator	1878	1190.7	-687.26	-0.66	0.5206
STM14_1902	-	hypothetical protein	306	369.1	63.13	0.27	1
STM14_1903	narU	nitrate extrusion protein	2412	1963	-448.97	-0.3	0.607
STM14_1904	-	hypothetical protein	43	0	-43	-4.49	0.3293
STM14_1905	narZ	nitrate reductase 2 alpha subunit	2868	3082.3	214.32	0.1	0.8708
STM14_1906	narY	nitrate reductase 2 beta subunit	1202	1301.3	99.31	0.11	0.9046
STM14_1907	narW	nitrate reductase 2 delta subunit	135	154.8	19.8	0.2	0.6396
STM14_1908	narV	nitrate reductase 2 gamma subunit	1537	1573.5	36.48	0.03	0.9736
STM14_1909	yddE	hypothetical protein	1522	1660.2	138.24	0.13	0.8882
STM14_1910	nhoA	putative arylamine N-acetyltransferase	1306	1428.9	122.89	0.13	0.8612
STM14_1911	-	hypothetical protein	728	937.3	209.29	0.36	0.7179
STM14_1912	-	putative cytoplasmic protein	4557	4281.6	-275.43	-0.09	0.8515
STM14_1913	-	hypothetical protein	265	399.7	134.75	0.59	0.5876
STM14_1914	-	hypothetical protein	10	0	-10	-3.46	1
STM14_1915	-	hypothetical protein	10	0	-10	-3.46	1
STM14_1916	ansP	L-asparagine transport protein	359	216	-142.97	-0.73	0.6183
STM14_1917	-	putative outer membrane lipoprotein	105	119.1	14.07	0.18	0.8556
STM14_1918	-	putative periplasmic protein	2804	3021.1	217.09	0.11	0.8857
STM14_1919	-	hypothetical protein	0	0	0	0	1
STM14_1920	yncD	putative outer membrane receptor	3256	4038.3	782.32	0.31	0.5951
STM14_1921	yncC	putative DNA-binding transcriptional regulator	12291	12647.4	356.4	0.04	0.9161
STM14_1922	-	hypothetical protein	279	137.8	-141.21	-1.02	0.5149
STM14_1923	-	hypothetical protein	1105	1212.9	107.86	0.13	0.927
STM14_1924	yncB	putative NADP-dependent oxidoreductase	2465	2196.1	-268.93	-0.17	0.8412
STM14_1925	yncA	putative acyltransferase	1000	893.1	-106.94	-0.16	0.8892
STM14_1926	ydcZ	putative inner membrane protein	160	192.2	32.22	0.26	0.7935
STM14_1927	ydcY	putative cytoplasmic protein	305	403.2	98.15	0.4	1
STM14_1928	srfA	putative virulence protein	1891	1808.2	-82.77	-0.06	0.9286
STM14_1929	srfB	putative virulence protein	1848	1864.4	16.36	0.01	0.9809
STM14_1930	srfC	putative virulence protein	1169	1013.8	-155.17	-0.21	0.7699
STM14_1931	ydcX	putative inner membrane protein	165	108.9	-56.13	-0.6	0.8328
STM14_1932	-	hypothetical protein	0	0	0	0	1
STM14_1933	-	hypothetical protein	28	6.8	-21.2	-2.04	1
STM14_1934	ydcW	gamma-aminobutyraldehyde dehydrogenase	1964	1929	-35	-0.03	0.9788
STM14_1935	ydcR	putative regulatory protein	2632	2718.3	86.3	0.05	0.9468
STM14_1936	pdgL	periplasmic dipeptidase precursor	11513	11803.7	290.67	0.04	0.9703
STM14_1937	-	putative inner membrane protein	2976	3128.3	152.25	0.07	0.9121
STM14_1938	ugtL	hypothetical protein	1224	950.9	-273.11	-0.36	0.6254
STM14_1939	-	hypothetical protein	0	5.1	5.1	1.83	0.3417
STM14_1940	sifB	secreted effector protein	3004	2983.7	-20.34	-0.01	0.9822
STM14_1941	yncJ	putative periplasmic protein	473	348.7	-124.28	-0.44	0.8812
STM14_1942	ydcP	putative collagenase	3483	3352.8	-130.21	-0.05	0.9455
STM14_1943	ydcN	putative repressor	106	119.1	13.07	0.17	0.9668
STM14_1944	-	putative benzoate membrane transport protein	109	148	38.99	0.44	0.8284
STM14_1945	-	putative outer membrane lipoprotein	822	654.9	-167.09	-0.33	0.7711
STM14_1946	tehB	tellurite resistance protein TehB	2579	2158.6	-420.35	-0.26	0.7264
STM14_1947	tehA	potassium-tellurite ethidium and proflavin transporter	2391	2321.9	-69.05	-0.04	0.9511
STM14_1948	ydcK	putative nucleoside-diphosphate-sugar pyrophosphorylase	747	609	-138.02	-0.29	0.7499
STM14_1949	rimL	ribosomal-protein-L7/L12-serine acetyltransferase	262	233	-28.95	-0.17	0.8445
STM14_1950	-	hypothetical protein	0	0	0	0	1
STM14_1951	-	putative cellulase protein	1148	1042.8	-105.25	-0.14	0.8636
STM14_1952	-	putative PTS system enzymeIIB component	554	488.2	-65.8	-0.18	0.9982
STM14_1953	-	putative PTS system enzyme IIC component	748	476.3	-271.7	-0.65	0.52
STM14_1954	-	putative nucleoside triphosphatase	2686	2458	-227.97	-0.13	0.8811
STM14_1955	-	putative sugar-specific PTS enzyme II	210	83.4	-126.65	-1.33	0.4042
STM14_1956	-	ribulose-phosphate 3-epimerase	365	188.8	-176.18	-0.95	1
STM14_1957	-	putative transcriptional repressor of sgc operon	457	518.8	61.82	0.18	0.8518
STM14_1958	-	cryptic aminoglycoside resistance protein	1278	1024	-253.96	-0.32	0.708
STM14_1959	-	putative oxidase	11955	11553.6	-401.39	-0.05	0.8913
STM14_1960	-	putative periplasmic protein	3244	2902	-341.99	-0.16	0.7771
STM14_1961	-	hypothetical protein	657	1170.3	513.33	0.83	0.5222
STM14_1962	mdoD	glucan biosynthesis protein D	1460	1444.2	-15.8	-0.02	0.9756
STM14_1963	-	putative carboxylesterase	1582	1454.4	-127.59	-0.12	0.8153
STM14_1964	-	putative cytoplasmic protein	2101	1548	-553.03	-0.44	0.6897
STM14_1965	ydcI	putative transcriptional regulator	1037	801.2	-235.8	-0.37	0.7552
STM14_1966	trg	methyl-accepting chemotaxis protein III	1853	1786.1	-66.89	-0.05	0.9281
STM14_1967	-	hypothetical protein	0	0	0	0	1
STM14_1968	-	alcohol dehydrogenase class III	5101	5610.1	509.1	0.14	0.819
STM14_1969	-	putative cytoplasmic protein	249	205.8	-43.17	-0.27	0.7705
STM14_1970	-	putative dipicolinate reductase	6200	6438.5	238.52	0.05	0.9342
STM14_1971	-	putative inner membrane protein	1369	1544.6	175.56	0.17	0.7385
STM14_1972	-	hypothetical protein	0	3.4	3.4	2.14	1
STM14_1973	-	hypothetical protein	239	127.6	-111.42	-0.91	0.6305
STM14_1974	sseJ	secreted effector protein	11140	10116.2	-1023.78	-0.14	0.6757
STM14_1975	-	putative inner membrane protein	3026	2781.2	-244.76	-0.12	0.8358
STM14_1976	-	hypothetical protein	564	467.8	-96.21	-0.27	0.758
STM14_1977	-	putative periplasmic binding protein	4262	4795.3	533.29	0.17	0.7439
STM14_1978	-	putative ABC transporter permease component	3735	4266.3	531.26	0.19	0.7881
STM14_1979	-	putative ABC-type polar amino acid transport system ATPase component	5554	5674.7	120.74	0.03	0.9578
STM14_1980	-	putative ABC-type transport system membrane component	8921	8353.9	-567.08	-0.09	0.8234
STM14_1981	-	putative inner membrane protein	44895	46433.9	1538.89	0.05	0.9321
STM14_1982	-	putative SAM-dependent methyltransferase	5090	4666	-423.99	-0.13	0.7945
STM14_1983	cybB	cytochrome b561	3683	3412.3	-270.67	-0.11	0.8879
STM14_1984	ydcF	putative inner membrane protein	3221	3759.3	538.35	0.22	0.6644
STM14_1985	hrpA	ATP-dependent RNA helicase HrpA	6775	7343.5	568.48	0.12	0.7425
STM14_1986	acpD	azoreductase	2161	2024.3	-136.74	-0.09	0.8054
STM14_1987	-	putative inner membrane protein	2450	2502.3	52.26	0.03	0.9677
STM14_1988	ydbL	putative periplasmic protein	1735	1626.2	-108.78	-0.09	0.9368
STM14_1989	ynbE	putative outer membrane lipoprotein	375	336.8	-38.19	-0.15	0.9149
STM14_1990	ydbH	hypothetical protein	2713	3272.8	559.84	0.27	0.65
STM14_1991	ldhA	D-lactate dehydrogenase	1074	785.9	-288.11	-0.45	0.668
STM14_1992	hslJ	heat-inducible protein	539	428.7	-110.33	-0.33	0.7131
STM14_1993	-	putative cytoplasmic protein	362	267.1	-94.93	-0.44	1
STM14_1994	-	hypothetical protein	3	8.5	5.51	1.5	1
STM14_1995	nifJ	putative pyruvate-flavodoxin oxidoreductase	8165	8580.2	415.16	0.07	0.9066
STM14_1996	-	hypothetical protein	910	1183.9	273.94	0.38	0.6997
STM14_1997	ynaF	putative universal stress protein	1314	1508.8	194.84	0.2	0.8087
STM14_1998	-	putative membrane transporter of cations	3505	3477	-28.03	-0.01	0.988
STM14_1999	-	Rac prophage; integrase	425	425.3	0.27	0	1
STM14_2000	ydaO	C32 tRNA thiolase	7109	7382.6	273.61	0.05	0.9433
STM14_2001	dbpA	ATP-dependent RNA helicase DbpA	822	916.9	94.87	0.16	0.8534
STM14_2002	zntB	zinc transporter	2330	1825.2	-504.76	-0.35	0.6685
STM14_2003	-	putative methyl-accepting chemotaxis protein	6947	6550.8	-396.21	-0.08	0.866
STM14_2004	-	conserved hypothetical protein	375	535.8	160.83	0.51	0.6124
STM14_2005	ydaL	hypothetical protein	3045	2500.6	-544.44	-0.28	0.6277
STM14_2006	ogt	O-6-alkylguanine-DNA:cysteine-protein methyltransferase	1593	1599	6	0.01	0.9925
STM14_2007	fnr	fumarate/nitrate reduction transcriptional regulator	1853	1733.4	-119.62	-0.1	0.8362
STM14_2008	ydaA	universal stress protein UspE	1087	1119.3	32.3	0.04	0.9525
STM14_2009	ynaJ	putative inner membrane protein	2791	1755.5	-1035.5	-0.67	0.4441
STM14_2010	ynaI	putative integral membrane protein	4966	5222.3	256.26	0.07	0.902
STM14_2011	-	putative transcriptional regulator	586	461	-125.01	-0.35	0.683
STM14_2012	-	putative cytoplasmic protein	671	529	-141.97	-0.34	0.654
STM14_2014	-	putative thiol peroxidase	8560	7678.6	-881.41	-0.16	0.7901
STM14_2015	-	hypothetical protein	6885	7147.9	262.86	0.05	0.923
STM14_2016	-	invasin-like protein	9690	8552.9	-1137.06	-0.18	0.6293
STM14_2017	-	putative lipoprotein	10920	9277.6	-1642.41	-0.24	0.6951
STM14_2020	-	putative outer membrane lipoprotein	1191	1109.1	-81.91	-0.1	0.9029
STM14_2021	-	putative regulatory protein	146	207.5	61.53	0.51	0.6676
STM14_2022	-	oxidoreductase	1025	947.5	-77.51	-0.11	0.8971
STM14_2023	-	putative aldo/keto reductase	6338	6598.4	260.42	0.06	0.901
STM14_2024	-	hypothetical protein	690	512	-177.98	-0.43	0.7393
STM14_2025	-	putative transcriptional regulator	2238	1711.3	-526.73	-0.39	0.4792
STM14_2026	-	putative 2'-hydroxyisoflavone reductase	629	472.9	-156.1	-0.41	0.7149
STM14_2027	mppA	periplasmic murein tripeptide transport protein	9179	18017.6	8838.65	0.97	0.5234
STM14_2028	ycjI	murein peptide amidase A	2286	2888.4	602.4	0.34	0.8304
STM14_2029	ycjG	putative chloromuconate cycloisomerase	837	794.4	-42.6	-0.08	0.8722
STM14_2030	tpx	thiol peroxidase	1503	1816.7	313.73	0.27	0.7916
STM14_2031	-	hypothetical protein	842	835.2	-6.78	-0.01	0.986
STM14_2032	tnpA_5	transposase	4134	4182.9	48.91	0.02	0.9569
STM14_2033	tyrR	DNA-binding transcriptional regulator TyrR	2154	2095.7	-58.29	-0.04	0.9539
STM14_2034	ycjF	hypothetical protein	1223	1357.4	134.45	0.15	0.7909
STM14_2035	ycjX	putative ATPase	4453	4603.1	150.07	0.05	0.955
STM14_2036	pspE	thiosulfate:cyanide sulfurtransferase (rhodanese)	3005	3237.1	232.12	0.11	0.8727
STM14_2037	pspD	peripheral inner membrane phage-shock protein	203	248.4	45.36	0.29	0.4986
STM14_2038	pspC	DNA-binding transcriptional activator PspC	1485	1405.1	-79.92	-0.08	0.9326
STM14_2039	pspB	phage shock protein B	599	556.2	-42.75	-0.11	0.9138
STM14_2040	pspA	phage shock protein PspA	3179	2174	-1005.04	-0.55	0.6366
STM14_2041	pspF	phage shock protein operon transcriptional activator	1066	1173.7	107.73	0.14	0.8888
STM14_2042	sapA	peptide transport protein	146	158.2	12.2	0.12	0.9222
STM14_2043	sapB	peptide transport protein	157	153.1	-3.9	-0.04	0.9534
STM14_2044	sapC	peptide transport protein	117	85.1	-31.95	-0.46	0.8085
STM14_2045	sapD	peptide transport protein	14	0	-14	-3.91	1
STM14_2046	sapF	peptide transport protein	183	207.5	24.53	0.18	0.8999
STM14_2047	-	hypothetical protein	1325	1383	57.96	0.06	0.9147
STM14_2048	-	hypothetical protein	901	1263.9	362.89	0.49	0.6286
STM14_2049	-	hypothetical protein	2576	2696.2	120.18	0.07	0.9387
STM14_2050	-	putative inner membrane protein	10840	11955.1	1115.06	0.14	0.8258
STM14_2051	-	hypothetical protein	639	751.9	112.87	0.23	0.8191
STM14_2052	ycjE	putative cytoplasmic protein	7065	7804.5	739.47	0.14	0.8112
STM14_2053	fabI	enoyl-(acyl carrier protein) reductase	0	0	0	0	1
STM14_2054	-	hypothetical protein	0	0	0	0	1
STM14_2055	yciW	putative cytoplasmic protein	1845	1621.1	-223.89	-0.19	0.7469
STM14_2056	rnb	exoribonuclease II	2116	3580.7	1464.74	0.76	0.53
STM14_2057	-	hypothetical protein	11	0	-11	-3.58	1
STM14_2058	yciR	RNase II stability modulator	2920	2104.2	-815.79	-0.47	0.3918
STM14_2059	-	conserved domain protein	351	319.8	-31.2	-0.13	0.8615
STM14_2060	yciT	putative regulatory protein	3103	2728.5	-374.5	-0.19	0.748
STM14_2061	-	hypothetical protein	2322	2328.8	6.75	0	0.9954
STM14_2062	osmB	lipoprotein	3236	2388.3	-847.71	-0.44	0.6523
STM14_2063	yciH	translation initiation factor Sui1	1740	1854.2	114.16	0.09	0.8929
STM14_2064	pyrF	orotidine 5'-phosphate decarboxylase	203	182	-20.99	-0.16	0.8429
STM14_2065	-	hypothetical protein	10	0	-10	-3.46	1
STM14_2066	yciM	hypothetical protein	1	0	-1	-1	1
STM14_2067	yciS	putative inner membrane protein	9	25.5	16.52	1.5	1
STM14_2068	pgpB	phosphatidylglycerophosphatase B	508	712.7	204.74	0.49	0.6017
STM14_2069	ribA	GTP cyclohydrolase II	0	0	0	0	1
STM14_2070	acnA	aconitate hydratase	1753	1401.7	-351.32	-0.32	0.6433
STM14_2071	-	hypothetical protein	425	411.7	-13.34	-0.05	1
STM14_2072	cysB	transcriptional regulator CysB	3	0	-3	-1	0.1015
STM14_2073	-	hypothetical protein	24	32.3	8.32	0.43	0.6611
STM14_2074	-	hypothetical protein	306	425.3	119.27	0.47	0.5686
STM14_2075	topA	DNA topoisomerase I	50	90.2	40.16	0.85	0.6467
STM14_2076	-	hypothetical protein	0	0	0	0	1
STM14_2077	yciN	hypothetical protein	603	675.3	72.32	0.16	0.8344
STM14_2078	sohB	putative periplasmic protease	1780	1633	-146.98	-0.12	0.8802
STM14_2079	-	hypothetical protein	0	0	0	0	1
STM14_2080	yciK	short chain dehydrogenase	90	141.2	51.19	0.65	0.4001
STM14_2081	btuR	cob(I)yrinic acid a,c-diamide adenosyltransferase	0	22.1	22.11	4.53	1
STM14_2082	yciL	23S rRNA pseudouridylate synthase B	35	40.8	5.83	0.22	1
STM14_2084	trpH	hypothetical protein	429	408.3	-20.75	-0.07	1
STM14_2085	trpL	trp operon leader peptide	0	0	0	0	1
STM14_2086	trpE	anthranilate synthase component I	1958	2476.7	518.75	0.34	0.6016
STM14_2087	trpD	bifunctional anthranilate synthase/anthranilate phosphoribosyltransferase	872	855.6	-16.37	-0.03	0.9748
STM14_2088	trpC	bifunctional indole-3-glycerol phosphate synthase/phosphoribosylanthranilate isomerase	3871	4140.4	269.38	0.1	0.8448
STM14_2089	trpB	tryptophan synthase subunit beta	1084	1177.1	93.13	0.12	0.8626
STM14_2090	trpA	tryptophan synthase subunit alpha	70	76.5	6.55	0.13	0.9003
STM14_2091	yciG	putative cytoplasmic protein	618	466.1	-151.91	-0.41	0.7958
STM14_2092	yciF	putative cytoplasmic protein	6852	7318	465.97	0.09	0.9067
STM14_2093	yciE	putative cytoplasmic protein	3534	3300.1	-233.94	-0.1	0.8761
STM14_2094	-	putative catalase	609	462.7	-146.31	-0.4	0.6395
STM14_2095	ompW	outer membrane protein W	1620	1325.1	-294.87	-0.29	0.7588
STM14_2096	-	putative ferredoxin	337	236.4	-100.55	-0.51	1
STM14_2097	yciC	hypothetical protein	1761	2124.6	363.63	0.27	0.7178
STM14_2098	yciB	intracellular septation protein A	1308	1464.6	156.61	0.16	0.8078
STM14_2099	yciA	acyl-CoA thioester hydrolase	2216	2339	122.96	0.08	0.9244
STM14_2100	tonB	transport protein TonB	117	78.2	-38.75	-0.58	0.5733
STM14_2101	yciI	YciI-like protein	1486	1408.5	-77.52	-0.08	0.9401
STM14_2102	-	hypothetical protein	854	898.2	44.16	0.07	1
STM14_2103	cls	cardiolipin synthetase	1863	1736.8	-126.22	-0.1	0.8866
STM14_2105	-	putative voltage-gated potassium channel	3818	3543.3	-274.69	-0.11	0.8726
STM14_2106	oppF	oligopeptide transport protein	997	942.4	-54.61	-0.08	0.7822
STM14_2107	oppD	oligopeptide transporter ATP-binding component	2205	2526.1	321.08	0.2	0.8031
STM14_2108	oppC	oligopeptide transport protein	316	319.8	3.8	0.02	1
STM14_2109	oppB	oligopeptide transporter permease	4495	4563.9	68.95	0.02	0.9741
STM14_2110	oppA	oligopeptide transport protein	10922	10830.7	-91.34	-0.01	0.9749
[truncated: 3,431 more rows]

## Sheet: Dip150
#Orf	Name	Description	Sum Ctrl	Sum Exp	Delta Sum	log2FC	p-value
STM14_0001	thrL	thr operon leader peptide	548	634.3	86.32	0.21	0.7819
STM14_0002	thrA	bifunctional aspartokinase I/homeserine dehydrogenase I	4811	5341	530.01	0.15	0.846
STM14_0003	thrB	homoserine kinase	2211	2338.5	127.47	0.08	0.9274
STM14_0004	thrC	threonine synthase	566	469.3	-96.68	-0.27	0.9314
STM14_0005	yaaA	hypothetical protein	1176	715.5	-460.53	-0.72	0.3251
STM14_0006	yaaJ	putative alanine/glycine transport protein	2315	3200	885.01	0.47	0.7106
STM14_0007	talB	transaldolase B	3889	3662.6	-226.44	-0.09	0.9027
STM14_0008	mogA	molybdenum cofactor biosynthesis protein	11321	13906.4	2585.36	0.3	0.7521
STM14_0009	yaaH	hypothetical protein	4715	6538	1822.97	0.47	0.6522
STM14_0010	htgA	hypothetical protein	2359	2656.3	297.3	0.17	0.8373
STM14_0011	yaaI	hypothetical protein	2980	2801	-178.98	-0.09	0.8989
STM14_0012	-	hypothetical protein	3692	4279.3	587.3	0.21	0.7085
STM14_0013	dnaK	molecular chaperone DnaK	17	14.9	-2.12	-0.19	0.8265
STM14_0014	dnaJ	chaperone protein DnaJ	889	723.6	-165.41	-0.3	0.7348
STM14_0015	-	hypothetical protein	132	229.9	97.92	0.8	0.8216
STM14_0016	-	putative transcriptional regulator	14431	15219.6	788.64	0.08	0.876
STM14_0017	-	putative bacteriophage protein	5000	4766.2	-233.8	-0.07	0.9263
STM14_0018	-	hypothetical protein	13351	12859.5	-491.47	-0.05	0.9205
STM14_0019	-	hypothetical protein	3663	4173.8	510.8	0.19	0.8021
STM14_0020	-	hypothetical protein	2993	2644.1	-348.87	-0.18	0.8653
STM14_0021	-	hypothetical protein	2993	2644.1	-348.87	-0.18	0.8578
STM14_0022	-	putative exochitinase	30027	31031.7	1004.67	0.05	0.9423
STM14_0023	-	putative hydroxymethyltransferase	10920	11151.3	231.33	0.03	0.9573
STM14_0024	-	hypothetical protein	459	449	-9.97	-0.03	0.9656
STM14_0025	-	putative cytoplasmic protein	14029	13776.5	-252.47	-0.03	0.9514
STM14_0026	-	hypothetical protein	72	32.5	-39.54	-1.15	0.6633
STM14_0027	-	hypothetical protein	3	0	-3	-2	1
STM14_0028	bcfA	fimbrial subunit	8990	15518.5	6528.54	0.79	0.492
STM14_0029	bcfB	fimbrial chaparone	8508	9248.4	740.37	0.12	0.8329
STM14_0030	bcfC	fimbrial usher	6841	6408.1	-432.87	-0.09	0.828
STM14_0031	bcfD	fimbrial subunit	4696	4537.6	-158.38	-0.05	0.9459
STM14_0032	bcfE	fimbrial subunit	1922	1435	-487	-0.42	0.6905
STM14_0033	bcfF	fimbrial subunit	864	574.8	-289.19	-0.59	0.6087
STM14_0034	bcfG	fimbrial chaparone	1785	2469.7	684.66	0.47	0.4031
STM14_0035	bcfH	putative thiol-disulfide isomerase	11547	12264.4	717.43	0.09	0.899
STM14_0036	-	hypothetical protein	17213	19623.4	2410.37	0.19	0.8661
STM14_0037	-	putative transcriptional regulator	6758	7688.9	930.94	0.19	0.8143
STM14_0038	-	putative transcriptional regulator	18505	22657	4152.01	0.29	0.6942
STM14_0039	-	putative transcriptional regulator	2076	2913.3	837.28	0.49	0.6557
STM14_0040	-	hypothetical protein	1	0	-1	-1	1
STM14_0041	-	putative arylsulfatase	51376	55852.7	4476.68	0.12	0.7336
STM14_0042	-	putative 5'-nucleotidase	129316	36594.5	-92721.5	-1.82	0.4105
STM14_0043	-	putative outer membrane/exported protein	27127	28647.2	1520.22	0.08	0.8172
STM14_0044	-	putative arylsulfatase	6643	6801.7	158.7	0.03	0.9468
STM14_0045	-	putative arylsulfatase regulator	7347	6441.9	-905.06	-0.19	0.694
STM14_0046	-	putative cytoplasmic protein	15394	15402.2	8.23	0	0.9983
STM14_0047	-	putative arylsulfatase	20036	18371	-1665.05	-0.13	0.6402
STM14_0048	nhaA	pH-dependent sodium/proton antiporter	518	488.3	-29.75	-0.09	0.9278
STM14_0049	nhaR	transcriptional activator NhaR	3290	3397.5	107.47	0.05	0.9455
STM14_0050	-	putative glycosyl hydrolase	7150	8838.6	1688.56	0.31	0.6355
STM14_0051	-	putative sodium galactoside symporter	18695	19183.8	488.8	0.04	0.9361
STM14_0052	rpsT	30S ribosomal protein S20	0	0	0	0	1
STM14_0053	yaaY	putative cytoplasmic protein	572	522.1	-49.94	-0.13	0.8769
STM14_0054	ribF	bifunctional riboflavin kinase/FMN adenylyltransferase	3	0	-3	-1.32	0.33
STM14_0055	ileS	isoleucyl-tRNA synthetase	1	0	-1	-1	1
STM14_0056	lspA	lipoprotein signal peptidase	0	1.4	1.35	1.23	1
STM14_0057	-	hypothetical protein	0	1.4	1.35	1.23	1
STM14_0058	slpA	FKBP-type peptidyl-prolyl cis-trans isomerase	58	1.4	-56.65	-5.42	0.0843
STM14_0059	ispH	4-hydroxy-3-methylbut-2-enyl diphosphate reductase	0	0	0	0	1
STM14_0060	-	putative nitrite reductase	6373	5680.5	-692.52	-0.17	0.7373
STM14_0061	rihC	ribonucleoside hydrolase RihC	1335	1040.1	-294.93	-0.36	0.6939
STM14_0062	-	putative transcriptional regulator	9752	9696	-55.96	-0.01	0.9875
STM14_0063	-	putative transcriptional regulator	13810	13426.2	-383.77	-0.04	0.9176
STM14_0064	-	putative oxalacetate decarboxylase subunit beta	4417	5286.9	869.91	0.26	0.8185
STM14_0065	-	pyruvate carboxylase subunit B	9957	12867.6	2910.65	0.37	0.5659
STM14_0066	-	oxaloacetate decarboxylase subunit gamma	396	397.6	1.63	0.01	0.7959
STM14_0067	-	putative citrate-sodium symporter	11517	11478.6	-38.37	0	0.9899
STM14_0068	-	hypothetical protein	1040	1554	514.02	0.58	0.6649
STM14_0069	citC2	putative citrate lyase synthetase	5873	5638.6	-234.44	-0.06	0.9233
STM14_0070	citD2	citrate lyase subunit gamma	2753	2641.4	-111.58	-0.06	0.9607
STM14_0071	citE2	putative citrate lyase beta chain	1996	1647.3	-348.66	-0.28	0.7505
STM14_0072	citF2	putative citrate lyase alpha chain/citrate-ACP transferase	1999	1931.4	-67.64	-0.05	0.9524
STM14_0073	citX2	putative cytoplasmic protein	1575	1655.5	80.46	0.07	0.941
STM14_0074	citG2	triphosphoribosyl-dephospho-CoA synthase	1828	2567	739.04	0.49	0.6401
STM14_0075	dapB	dihydrodipicolinate reductase	0	1.4	1.35	1.23	1
STM14_0076	-	hypothetical protein	2094	2026	-67.96	-0.05	0.9556
STM14_0077	carA	carbamoyl phosphate synthase small subunit	2192	1978.7	-213.3	-0.15	0.8478
STM14_0078	carB	carbamoyl phosphate synthase large subunit	4947	4924.4	-22.56	-0.01	0.9937
STM14_0079	-	hypothetical protein	740	720.9	-19.12	-0.04	0.9474
STM14_0080	tnpA_1	transposase	4175	4280.7	105.65	0.04	0.9126
STM14_0081	caiF	DNA-binding transcriptional activator CaiF	9983	10103.1	120.15	0.02	0.9779
STM14_0082	caiE	carnitine operon protein CaiE	1211	1318.7	107.68	0.12	0.926
STM14_0083	caiD	carnitinyl-CoA dehydratase	2521	2745.6	224.57	0.12	0.8631
STM14_0084	caiC	putative crotonobetaine/carnitine-CoA ligase	7664	7977	313.02	0.06	0.9058
STM14_0085	caiB	crotonobetainyl-CoA:carnitine CoA-transferase	3461	3324.4	-136.56	-0.06	0.9451
STM14_0086	-	hypothetical protein	1294	1472.9	178.87	0.19	0.6538
STM14_0087	caiA	crotonobetainyl-CoA dehydrogenase	1717	2471	754.01	0.53	0.6307
STM14_0088	caiT	L-carnitine/gamma-butyrobetaine antiporter	17696	21080	3384	0.25	0.6395
STM14_0089	-	conserved hypothetical protein	707	787.2	80.15	0.15	0.8025
STM14_0090	fixA	putative electron transfer flavoprotein FixA	9215	9428.3	213.25	0.03	0.9671
STM14_0091	fixB	putative electron transfer flavoprotein FixB	3826	4033.1	207.14	0.08	0.9225
STM14_0092	fixC	putative oxidoreductase FixC	909	298.9	-610.1	-1.6	0.3173
STM14_0093	fixX	putative ferredoxin	1152	1966.5	814.53	0.77	0.4065
STM14_0094	yaaU	putative transport protein	11968	14145.8	2177.76	0.24	0.7649
STM14_0095	-	putative outer membrane lipoprotein	4860	5485.7	625.72	0.17	0.8761
STM14_0096	-	putative secreted protein	30235	32922.5	2687.46	0.12	0.8194
STM14_0097	-	hypothetical protein	9508	11970.9	2462.94	0.33	0.7155
STM14_0098	-	putative secreted protein	9563	9013	-549.97	-0.09	0.8722
STM14_0099	-	putative inner membrane protein	3484	3750.5	266.47	0.11	0.8774
STM14_0100	-	putative sulfatase	32163	28966.4	-3196.59	-0.15	0.5716
STM14_0101	-	hypothetical protein	765	596.5	-168.55	-0.36	0.5149
STM14_0102	-	hypothetical protein	2174	2301.9	127.95	0.08	0.9266
STM14_0103	yabF	glutathione-regulated potassium-efflux system ancillary protein KefF	878	743.9	-134.13	-0.24	0.823
STM14_0104	kefC	glutathione-regulated potassium-efflux system protein KefC	3674	3624.7	-49.31	-0.02	0.9695
STM14_0105	-	hypothetical protein	163	183.9	20.94	0.17	0.6636
STM14_0106	folA	dihydrofolate reductase	1	0	-1	-1	1
STM14_0107	apaH	diadenosine tetraphosphatase	310	90.6	-219.38	-1.77	0.1987
STM14_0108	apaG	ApaG	605	651.9	46.9	0.11	0.8561
STM14_0109	ksgA	dimethyladenosine transferase	331	166.4	-164.64	-0.99	0.539
STM14_0110	pdxA_1	4-hydroxythreonine-4-phosphate dehydrogenase	693	757.4	64.4	0.13	0.8122
STM14_0111	surA	peptidyl-prolyl cis-trans isomerase SurA	1400	750.6	-649.36	-0.9	0.4618
STM14_0112	imp	organic solvent tolerance protein	2	2.7	0.7	0.44	0.6641
STM14_0113	-	hypothetical protein	83	71.7	-11.32	-0.21	0.6594
STM14_0114	djlA	DNA-J like membrane chaperone protein	552	679	126.95	0.3	0.6797
STM14_0115	rluA	23S rRNA/tRNA pseudouridine synthase A	667	550.5	-116.53	-0.28	0.8107
STM14_0116	hepA	ATP-dependent helicase HepA	5863	6590.7	727.71	0.17	0.8493
STM14_0117	polB	DNA polymerase II	15039	18809.2	3770.16	0.32	0.6669
STM14_0118	-	putative secreted protein	14282	14598.8	316.84	0.03	0.9581
STM14_0119	-	putative cytoplasmic protein	7569	7912.1	343.1	0.06	0.8904
STM14_0120	araD	L-ribulose-5-phosphate 4-epimerase	2132	2422.3	290.32	0.18	0.8067
STM14_0121	araA	L-arabinose isomerase	1026	1326.8	300.8	0.37	0.6885
STM14_0122	araB	ribulokinase	3730	4033.1	303.14	0.11	0.8803
STM14_0123	araC	DNA-binding transcriptional regulator AraC	1306	889.9	-416.06	-0.55	0.49
STM14_0124	yabI	hypothetical protein	3218	4480.8	1262.82	0.48	0.8295
STM14_0125	thiQ	thiamine transporter ATP-binding subunit	1973	3248.7	1275.7	0.72	0.7015
STM14_0126	thiP	thiamine transporter membrane protein	4234	4488.9	254.93	0.08	0.9123
STM14_0127	tbpA	thiamine transporter substrate binding subunit	1006	1310.6	304.57	0.38	0.6037
STM14_0128	-	putative lipoprotein	1180	1084.7	-95.3	-0.12	0.8988
STM14_0129	yabN	transcriptional regulator SgrR	1340	1176.7	-163.33	-0.19	0.7375
STM14_0130	-	hypothetical protein	530	620.8	90.8	0.23	0.833
STM14_0131	leuD	isopropylmalate isomerase small subunit	1056	1464.8	408.75	0.47	0.7034
STM14_0132	leuC	isopropylmalate isomerase large subunit	2177	2439.9	262.9	0.16	0.8405
STM14_0133	leuB	3-isopropylmalate dehydrogenase	3749	3484	-264.97	-0.11	0.8633
STM14_0134	leuA	2-isopropylmalate synthase	4491	4196.8	-294.2	-0.1	0.8549
STM14_0135	leuL	leu operon leader peptide	2601	2425	-175.97	-0.1	0.8786
STM14_0136	-	hypothetical protein	5472	7290	1817.95	0.41	0.7125
STM14_0137	-	hypothetical protein	4682	4494.3	-187.66	-0.06	0.9401
STM14_0138	leuO	leucine transcriptional activator	16967	15791.7	-1175.26	-0.1	0.7636
STM14_0139	ilvI	acetolactate synthase 3 catalytic subunit	8450	8327.3	-122.68	-0.02	0.97
STM14_0140	ilvH	acetolactate synthase 3 regulatory subunit	627	683	56.01	0.12	0.923
STM14_0141	-	hypothetical protein	773	496.4	-276.63	-0.64	0.5349
STM14_0142	fruR	DNA-binding transcriptional regulator FruR	921	965.7	44.68	0.07	0.9281
STM14_0143	-	hypothetical protein	847	591	-255.96	-0.52	0.46
STM14_0144	-	hypothetical protein	308	366.5	58.53	0.25	0.6895
STM14_0145	yabB	cell division protein MraZ	0	0	0	0	1
STM14_0146	mraW	S-adenosyl-methyltransferase MraW	0	0	0	0	1
STM14_0147	ftsL	cell division protein FtsL	0	0	0	0	1
STM14_0148	ftsI	division specific transpeptidase	0	0	0	0	1
STM14_0149	murE	UDP-N-acetylmuramoylalanyl-D-glutamate--2, 6-diaminopimelate ligase	0	1.4	1.35	1.23	1
STM14_0150	murF	UDP-N-acetylmuramoyl-tripeptide--D-alanyl-D- alanine ligase	1	0	-1	-1	1
STM14_0151	mraY	phospho-N-acetylmuramoyl-pentapeptide- transferase	1	0	-1	-1	1
STM14_0152	murD	UDP-N-acetylmuramoyl-L-alanyl-D-glutamate synthetase	1	12.2	11.17	3.61	1
STM14_0153	ftsW	cell division protein FtsW	0	0	0	0	1
STM14_0154	murG	N-acetylglucosaminyl transferase	0	0	0	0	1
STM14_0155	murC	UDP-N-acetylmuramate--L-alanine ligase	0	0	0	0	1
STM14_0156	ddl_2	D-alanine--D-alanine ligase	0	0	0	0	1
STM14_0157	ftsQ	cell division protein FtsQ	0	0	0	0	1
STM14_0158	ftsA	cell division protein FtsA	0	0	0	0	1
STM14_0159	ftsZ	cell division protein FtsZ	0	0	0	0	1
STM14_0160	lpxC	UDP-3-O-[3-hydroxymyristoyl] N-acetylglucosamine deacetylase	0	1.4	1.35	1.23	1
STM14_0161	yacA	SecA regulator SecM	4	0	-4	-2.32	1
STM14_0162	secA	preprotein translocase subunit SecA	0	2.7	2.7	1.89	1
STM14_0163	mutT	nucleoside triphosphate pyrophosphohydrolase	793	1171.3	378.26	0.56	0.5884
STM14_0165	-	putative transcriptional regulator, LysR family	166	246.2	80.15	0.57	0.6641
STM14_0166	yacG	zinc-binding protein	86	156.9	70.89	0.87	0.6647
STM14_0167	yacF	hypothetical protein	361	179.9	-181.12	-1	0.5586
STM14_0168	coaE	dephospho-CoA kinase	0	10.8	10.82	2.68	0.3347
STM14_0169	guaC	guanosine 5'-monophosphate oxidoreductase	3104	3237.9	133.88	0.06	0.9377
STM14_0170	hofC	type IV pilin biogenesis protein	2683	2583.3	-99.73	-0.05	0.9399
STM14_0171	hofB	hypothetical protein	1026	1136.1	110.1	0.15	0.7917
STM14_0172	ppdD	putative major pilin subunit	526	973.8	447.8	0.89	0.4485
STM14_0173	-	hypothetical protein	0	0	0	0	1
STM14_0174	nadC	quinolinate phosphoribosyltransferase	433	397.6	-35.37	-0.12	0.9458
STM14_0175	ampD	N-acetyl-anhydromuranmyl-L-alanine amidase	1317	1347.1	30.09	0.03	0.9692
STM14_0176	ampE	regulatory protein AmpE	767	768.2	1.22	0	0.9937
STM14_0177	-	putative cytoplasmic protein	1796	2425	629.03	0.43	0.7011
STM14_0178	-	Na+/galactoside symporter	1135	1456.6	321.64	0.36	0.6102
STM14_0179	-	hypothetical protein	430	381.4	-48.6	-0.17	1
STM14_0180	aroP	aromatic amino acid transporter	10009	11327.2	1318.15	0.18	0.8296
STM14_0181	-	hypothetical protein	13	52.7	39.75	2.02	1
STM14_0182	pdhR	transcriptional regulator PdhR	16	102.8	86.79	2.68	1
STM14_0183	aceE	pyruvate dehydrogenase subunit E1	229	131.2	-97.81	-0.8	0.5684
STM14_0184	aceF	dihydrolipoamide acetyltransferase	0	1.4	1.35	1.23	1
STM14_0185	lpdA	dihydrolipoamide dehydrogenase	0	13.5	13.52	2.96	0.3368
STM14_0186	-	hypothetical protein	0	0	0	0	1
STM14_0187	-	putative outer membrane protein	759	841.3	82.25	0.15	0.9168
STM14_0188	-	putative periplasmic protein	1249	1501.3	252.27	0.27	0.813
STM14_0190	acnB	bifunctional aconitate hydratase 2/2-methylisocitrate dehydratase	854	672.2	-181.81	-0.35	0.7548
STM14_0191	-	putative restriction endonuclease	2671	2838.9	167.89	0.09	0.9303
STM14_0192	yacL	hypothetical protein	2757	3124.3	367.27	0.18	0.8462
STM14_0193	kdgT	2-keto-3-deoxygluconate permease	1781	1884	103.03	0.08	0.9119
STM14_0194	-	putative inner membrane protein	519	447.7	-71.32	-0.21	0.7927
STM14_0195	pdxA_2	4-hydroxythreonine-4-phosphate dehydrogenase 2	1521	2128.8	607.83	0.49	0.506
STM14_0196	-	putative transcriptional regulator	580	512.6	-67.4	-0.18	0.8892
STM14_0197	speD	S-adenosylmethionine decarboxylase	1623	1778.5	155.53	0.13	0.845
STM14_0198	speE	spermidine synthase	1023	1094.2	71.17	0.1	0.8825
STM14_0199	yacC	putative periplasmic protein	1170	1174	3.97	0	0.9765
STM14_0200	cueO	multicopper oxidase	1275	1221.3	-53.7	-0.06	0.9352
STM14_0201	gcd	glucose dehydrogenase	5130	5589.9	459.87	0.12	0.8851
STM14_0202	hpt	hypoxanthine-guanine phosphoribosyltransferase	571	451.7	-119.27	-0.34	0.7821
STM14_0203	yadF	carbonic anhydrase	0	0	0	0	1
STM14_0204	yadG	putative ABC-type multidrug transport system ATPase component	3635	3501.6	-133.39	-0.05	0.9449
STM14_0205	yadH	putative transport protein	288	416.6	128.57	0.53	0.7306
STM14_0206	stiH	putative fimbrial protein precurosr	1968	1938.1	-29.87	-0.02	0.9674
STM14_0207	stiC	putativie fimbrial usher	5303	6329.7	1026.68	0.26	0.6822
STM14_0208	stiB	putative fimbrial chaparone	5252	4840.6	-411.42	-0.12	0.8675
STM14_0209	stiA	putative fimbrial subunit	10286	9984.1	-301.87	-0.04	0.9366
STM14_0210	-	hypothetical protein	40	94.7	54.67	1.24	0.6353
STM14_0211	yadI	putative PTS enzyme	4094	4674.2	580.23	0.19	0.764
STM14_0212	yadE	putative xylanase/chitin deacetylase	4135	4172.5	37.45	0.01	0.9854
STM14_0213	panD	aspartate alpha-decarboxylase	1331	1238.9	-92.11	-0.1	0.8033
STM14_0214	panC	pantoate--beta-alanine ligase	1133	877.8	-255.23	-0.37	0.6476
STM14_0215	-	hypothetical protein	1	0	-1	-1	1
STM14_0216	panB	3-methyl-2-oxobutanoate hydroxymethyltransferase	278	412.5	134.51	0.57	0.7038
STM14_0217	folK	2-amino-4-hydroxy-6-hydroxymethyldihyropteridine pyrophosphokinase	0	0	0	0	1
STM14_0218	pcnB	poly(A) polymerase I	845	1133.4	288.39	0.42	0.5781
STM14_0219	yadB	glutamyl-Q tRNA(Asp) synthetase	2794	2603.6	-190.45	-0.1	0.9054
STM14_0220	dksA	DnaK transcriptional regulator DksA	243	106.8	-136.15	-1.19	0.2998
STM14_0221	sfsA	sugar fermentation stimulation protein A	5410	5660.2	250.2	0.07	0.941
STM14_0222	ligT	2'-5' RNA ligase	396	427.4	31.39	0.11	0.7483
STM14_0223	hrpB	ATP-dependent RNA helicase HrpB	8075	8297.6	222.56	0.04	0.9476
STM14_0224	-	hypothetical protein	0	0	0	0	1
STM14_0225	-	hypothetical protein	0	0	0	0	1
STM14_0226	mrcB	penicillin-binding protein 1b	9977	12530.9	2553.88	0.33	0.7273
STM14_0227	-	hypothetical protein	0	0	0	0	1
STM14_0228	fhuA	ferrichrome outer membrane transporter	6147	7975.7	1828.67	0.38	0.6363
STM14_0229	fhuC	iron-hydroxamate transporter ATP-binding subunit	4261	5090.8	829.8	0.26	0.8046
STM14_0230	fhuD	iron-hydroxamate transporter substrate-binding subunit	1503	1796.1	293.11	0.26	0.8294
STM14_0231	fhuB	iron-hydroxamate transporter permease subunit	2360	3026.9	666.89	0.36	0.6858
STM14_0232	-	hypothetical protein	1936	1843.5	-92.55	-0.07	0.9267
STM14_0233	-	hypothetical protein	437	413.9	-23.14	-0.08	0.8972
STM14_0234	stfA	putative fimbrial subunit	17095	15973	-1122.02	-0.1	0.8699
STM14_0235	stfC	putative fimbrial outer membrane usher	11530	11509.7	-20.26	0	0.9949
STM14_0236	stfD	putative periplasmic fimbrial chaperone	999	745.2	-253.77	-0.42	0.5624
STM14_0237	stfE	putative minor fimbrial subunit	954	687.1	-266.93	-0.47	0.8018
STM14_0238	stfF	putative minor fimbrial subunit	1269	1013	-255.98	-0.33	0.7585
STM14_0239	stfG	putative minor fimbrial subunit	1034	1475.6	441.57	0.51	0.8372
STM14_0240	-	putative outer membrane protein	1658	1334.9	-323.09	-0.31	0.6381
STM14_0241	hemL	glutamate-1-semialdehyde aminotransferase	22	0	-22	-4.52	1
STM14_0242	-	hypothetical protein	0	0	0	0	1
STM14_0243	yadQ	chloride channel protein	3143	3128.3	-14.68	-0.01	0.9918
STM14_0244	yadR	iron-sulfur cluster insertion protein ErpA	1	1.4	0.35	0.44	1
STM14_0245	yadS	hypothetical protein	454	304.3	-149.69	-0.58	0.5975
STM14_0246	btuF	vitamin B12-transporter protein BtuF	1830	1834	3.98	0	0.9943
STM14_0247	pfs	5'-methylthioadenosine/S-adenosylhomocysteine nucleosidase	0	0	0	0	1
STM14_0248	dgt	deoxyguanosinetriphosphate triphosphohydrolase	18651	17635.2	-1015.8	-0.08	0.8795
STM14_0249	htrA	serine endoprotease	4953	4031.8	-921.21	-0.3	0.611
STM14_0250	cdaR	carbohydrate diacid transcriptional activator CdaR	371	515.3	144.3	0.47	0.5996
STM14_0251	yaeH	hypothetical protein	771	643.8	-127.21	-0.26	0.7726
STM14_0253	dapD	2,3,4,5-tetrahydropyridine-2-carboxylate N-succinyltransferase	1	0	-1	-1	1
STM14_0254	glnD	PII uridylyl-transferase	174	275.9	101.91	0.67	0.4432
STM14_0255	map	methionine aminopeptidase	0	1.4	1.35	1.23	1
STM14_0256	-	30S ribosomal protein S2	0	6.8	6.76	2.96	1
STM14_0257	rpsB	30S ribosomal protein S2	0	0	0	0	1
STM14_0258	tsf	elongation factor Ts	0	0	0	0	1
STM14_0259	pyrH	uridylate kinase	2	1.4	-0.65	-0.56	1
STM14_0260	frr	ribosome recycling factor	0	0	0	0	1
STM14_0261	dxr	1-deoxy-D-xylulose 5-phosphate reductoisomerase	3	0	-3	-2	1
STM14_0262	-	hypothetical protein	0	0	0	0	1
STM14_0263	uppS	undecaprenyl pyrophosphate synthase	4	0	-4	-2.32	1
STM14_0264	cdsA	CDP-diglyceride synthase	0	1.4	1.35	1.23	1
STM14_0265	yaeL	zinc metallopeptidase	0	8.1	8.11	2.34	0.3334
STM14_0266	yaeT	outer membrane protein assembly factor YaeT	0	0	0	0	1
STM14_0267	hlpA	periplasmic chaperone	4	0	-4	-2.32	1
STM14_0268	lpxD	UDP-3-O-[3-hydroxymyristoyl] glucosamine N-acyltransferase	0	0	0	0	1
STM14_0269	fabZ	(3R)-hydroxymyristoyl-ACP dehydratase	0	0	0	0	1
STM14_0270	lpxA	UDP-N-acetylglucosamine acyltransferase	0	0	0	0	1
STM14_0271	lpxB	lipid-A-disaccharide synthase	0	0	0	0	1
STM14_0272	rnhB	ribonuclease HII	0	0	0	0	1
STM14_0273	dnaE	DNA polymerase III subunit alpha	1	12.2	11.17	3.61	1
STM14_0274	accA	acetyl-CoA carboxylase carboxyltransferase subunit alpha	0	0	0	0	1
STM14_0275	-	putative endochitinase	4587	5339.7	752.65	0.22	0.7971
STM14_0276	ldcC	lysine decarboxylase 2	4647	5373.5	726.47	0.21	0.6416
STM14_0277	yaeR	hypothetical protein	0	0	0	0	1
STM14_0278	tilS	tRNA(Ile)-lysidine synthetase	1	0	-1	-1	1
STM14_0279	rof	Rho-binding antiterminator	0	0	0	0	1
STM14_0280	yaeP	hypothetical protein	19	0	-19	-3.39	0.3367
STM14_0281	yaeQ	putative cytoplasmic protein	2033	2995.8	962.78	0.56	0.5789
STM14_0282	yaeJ	hypothetical protein	6956	8526.1	1570.14	0.29	0.63
STM14_0284	proS	prolyl-tRNA synthetase	0	2.7	2.7	1.89	1
STM14_0285	yaeB	putative regulatory protein	13753	16665.5	2912.46	0.28	0.7582
STM14_0286	rcsF	outer membrane lipoprotein	8674	8244.8	-429.18	-0.07	0.9284
STM14_0287	metQ	DL-methionine transporter substrate-binding subunit	1402	1215.9	-186.11	-0.21	0.7803
STM14_0288	yaeE	DL-methionine transporter permease subunit	2755	3045.8	290.82	0.14	0.8837
STM14_0289	metN	DL-methionine transporter ATP-binding subunit	2626	3348.8	722.78	0.35	0.6626
STM14_0290	yaeD	D,D-heptose 1,7-bisphosphate phosphatase	12	12.2	0.17	0.02	1
STM14_0291	-	hypothetical protein	2	5.4	3.41	1.44	1
STM14_0292	-	hypothetical protein	2	5.4	3.41	1.44	1
STM14_0293	rrsH	16S ribosomal RNA	980	1140.2	160.15	0.22	0.7843
STM14_0294	ileV	Ile tRNA	6	9.5	3.47	0.66	1
STM14_0295	alaV	Ala tRNA	0	0	0	0	1
STM14_0296	-	hypothetical protein	0	0	0	0	1
STM14_0297	rrlH	23S ribosomal RNA	2090	2741.5	651.51	0.39	0.4787
STM14_0298	rrfH	5S ribosomal RNA	24	17.6	-6.42	-0.45	0.6699
STM14_0299	aspU	Asp tRNA	0	0	0	0	1
STM14_0300	dkgB	2,5-diketo-D-gluconate reductase B	447	541	94	0.28	0.7028
STM14_0301	yafC	putative transcriptional regulator	1987	2696.9	709.88	0.44	0.7062
STM14_0302	-	putative drug efflux protein	2010	3205.4	1195.42	0.67	0.7219
STM14_0303	yafD	hypothetical protein	765	716.8	-48.18	-0.09	0.889
STM14_0304	yafE	putative methyltransferase	761	894	133	0.23	0.8559
STM14_0305	dniR	membrane-bound lytic murein transglycosylase D	2961	3020.1	59.12	0.03	0.9619
STM14_0306	gloB	hydroxyacylglutathione hydrolase	2161	2101.8	-59.22	-0.04	0.9564
STM14_0307	yafS	putative SAM-dependent methyltransferase	1918	2139.6	221.65	0.16	0.8879
STM14_0308	rnhA	ribonuclease H	358	350.3	-7.7	-0.03	0.9734
STM14_0309	dnaQ	DNA polymerase III subunit epsilon	1	0	-1	-1	1
STM14_0310	-	hypothetical protein	0	0	0	0	1
STM14_0311	aspV	Asp tRNA	0	0	0	0	1
STM14_0312	-	hypothetical protein	0	0	0	0	1
STM14_0313	-	putative cytoplasmic protein	1508	1283.5	-224.48	-0.23	0.664
STM14_0314	-	putative cytoplasmic protein	4837	6248.5	1411.53	0.37	0.6265
STM14_0315	-	putative cytoplasmic protein	3472	4724.3	1252.27	0.44	0.5045
STM14_0316	-	putative cytoplasmic protein	280	327.3	47.3	0.23	1
STM14_0317	-	putative cytoplasmic protein	503	658.7	155.67	0.39	0.6116
STM14_0318	-	putative cytoplasmic protein	6094	6494.7	400.69	0.09	0.8727
STM14_0319	-	putative chaperone ATPase	6581	7024.9	443.86	0.09	0.8807
STM14_0320	-	putative cytoplasmic protein	1786	1748.8	-37.22	-0.03	0.9463
STM14_0321	-	putative cytoplasmic protein	2460	2242.4	-217.56	-0.13	0.8381
STM14_0322	-	invasol SirA	611	251.6	-359.44	-1.28	0.2741
STM14_0323	-	putative cytoplasmic protein	16552	16158.3	-393.73	-0.03	0.9352
STM14_0324	-	putative cytoplasmic protein	3103	3577.4	474.35	0.21	0.7425
STM14_0325	-	putative cytoplasmic protein	11793	12014.2	221.22	0.03	0.9572
STM14_0326	-	putative periplasmic protein	2739	2715.8	-23.19	-0.01	0.9905
STM14_0327	-	putative cytoplasmic protein	4606	5009.6	403.65	0.12	0.856
STM14_0328	-	putative outer membrane lipoprotein	2917	2930.9	13.86	0.01	0.9961
STM14_0329	-	putative cytoplasmic protein	3753	4292.8	539.82	0.19	0.8206
STM14_0330	-	hypothetical protein	2723	2461.5	-261.46	-0.15	0.8657
STM14_0331	-	putative inner membrane protein	15153	18722.6	3569.6	0.31	0.5459
STM14_0332	-	putative Shiga-like toxin A subunit	3547	3968.2	421.22	0.16	0.8193
STM14_0333	-	putative inner membrane protein	5023	6025.4	1002.37	0.26	0.692
STM14_0334	-	putative cytoplasmic protein	827	917	89.99	0.15	0.8619
STM14_0335	-	putative periplasmic protein	3120	3292	171.98	0.08	0.9106
STM14_0336	-	putative cytoplasmic protein	16838	17115.8	277.84	0.02	0.9748
STM14_0337	-	hypothetical protein	706	499.1	-206.93	-0.5	0.7553
STM14_0338	-	putative cytoplasmic protein	8642	9056.3	414.31	0.07	0.8841
STM14_0339	-	putative cytoplasmic protein	3645	3808.6	163.63	0.06	0.9346
STM14_0340	-	putative RHS-like protein	18328	21197.7	2869.67	0.21	0.6118
STM14_0341	-	putative RHS-like protein	4632	5361.3	729.29	0.21	0.6909
STM14_0342	-	putative cytoplasmic protein	2969	1863.7	-1105.26	-0.67	0.4153
STM14_0343	-	hypothetical protein	689	677.6	-11.4	-0.02	0.9738
STM14_0344	-	hypothetical protein	138	511.2	373.24	1.89	0.6563
STM14_0345	-	putative cytoplasmic protein	0	10.8	10.82	3.56	1
STM14_0346	-	hypothetical protein	5068	6024	956.02	0.25	0.7524
STM14_0348	-	putative cytoplasmic protein	308	457.1	149.14	0.57	0.415
STM14_0350	-	putative transposase	1377	1265.9	-111.06	-0.12	0.8913
STM14_0352	safA	putative outer membrane protein	29836	31886.4	2050.45	0.1	0.8545
STM14_0353	safB	putative fimbrial assembly chaparone	19917	23472.6	3555.57	0.24	0.7265
STM14_0354	safC	putative fimbrial usher	25942	31832.3	5890.35	0.3	0.6428
STM14_0355	safD	putative fimbrial subunit	302	328.7	26.66	0.12	0.9197
STM14_0356	ybeJ	putative xylanase/chitin deacetylase	7047	6717.8	-329.15	-0.07	0.9
STM14_0357	-	hypothetical protein	945	1006.3	61.26	0.09	0.9271
STM14_0358	sinR	transcriptional regulator	22320	20617.5	-1702.55	-0.11	0.8421
STM14_0359	-	putative cytoplasmic protein	4690	3577.4	-1112.65	-0.39	0.6173
STM14_0360	-	SapA-like protein	14627	14281	-345.99	-0.03	0.945
STM14_0361	-	hypothetical protein	816	1261.9	445.88	0.63	0.608
STM14_0362	-	VirG-like protein	7228	6799	-429	-0.09	0.9228
STM14_0363	-	hypothetical protein	1310	1674.4	364.39	0.35	0.8198
STM14_0364	yafV	hypothetical protein	2126	2477.8	351.77	0.22	0.8521
STM14_0365	fadE	acyl-CoA dehydrogenase	7018	7291.3	273.31	0.06	0.9264
STM14_0366	gmhA	phosphoheptose isomerase	20	35.2	15.16	0.81	0.7051
STM14_0367	yafJ	putative glutamine amidotransferase	6557	7317	760	0.16	0.7651
STM14_0368	yafK	putative periplasmic protein	6305	8010.8	1705.83	0.35	0.6018
STM14_0369	dinP	DNA polymerase IV	11475	10959.3	-515.72	-0.07	0.8937
STM14_0371	prfH	peptide chain release factor-like protein	1880	1476.9	-403.07	-0.35	0.6889
STM14_0372	pepD	aminoacyl-histidine dipeptidase	1994	1758.2	-235.76	-0.18	0.8318
STM14_0373	gpt	xanthine-guanine phosphoribosyltransferase	355	312.4	-42.57	-0.18	0.6628
STM14_0374	frsA	fermentation/respiration switch protein	1830	1517.5	-312.5	-0.27	0.7134
STM14_0375	crl	DNA-binding transcriptional regulator Crl	1995	1640.6	-354.42	-0.28	0.7199
STM14_0376	phoE	outer membrane phosphoporin protein E	9570	9724.4	154.45	0.02	0.9579
STM14_0377	-	conserved hypothetical protein	771	826.4	55.38	0.1	0.893
STM14_0378	proB	gamma-glutamyl kinase	898	1092.8	194.82	0.28	0.7555
STM14_0379	proA	gamma-glutamyl phosphate reductase	1064	1061.7	-2.29	0	0.9962
STM14_0380	thrW	Thr tRNA	204	77.1	-126.91	-1.4	0.5951
STM14_0381	-	IS3 transposase	1308	1175.3	-132.68	-0.15	0.8053
STM14_0383	-	putative cytoplasmic protein	2061	2576.5	515.51	0.32	0.7299
STM14_0384	-	putative permease	31537	30071.4	-1465.6	-0.07	0.8691
STM14_0385	-	isopropylmalate isomerase large subunit	11938	10821.3	-1116.68	-0.14	0.8403
STM14_0386	-	putative 3-isopropylmalate isomerase	744	531.5	-212.47	-0.49	0.6918
STM14_0387	-	putative fumarylacetoacetate hydrolase	3568	3596.3	28.29	0.01	0.9862
STM14_0388	-	putative hydrolase/acyltransferase	1754	2391.2	637.21	0.45	0.6428
STM14_0389	-	putative transcriptional regulator	5477	5725.1	248.12	0.06	0.9168
STM14_0390	-	putative cytoplasmic protein	3259	3367.7	108.72	0.05	0.9509
STM14_0391	-	putative outer membrane protein	9072	11532.7	2460.73	0.35	0.6147
STM14_0392	stbE	putative fimbrial chaparone	29990	33682.6	3692.56	0.17	0.8104
STM14_0393	stbD	putative fimbrial usher	17025	19166.2	2141.22	0.17	0.6338
STM14_0394	stbC	putative fimbrial usher	8868	8975.2	107.16	0.02	0.974
STM14_0395	stbB	putative fimbrial chaperone	25526	29380.3	3854.27	0.2	0.6446
STM14_0396	stbA	putative fimbrial major subunit	24765	28068.4	3303.35	0.18	0.7451
STM14_0397	-	hypothetical protein	1141	1125.3	-15.72	-0.02	0.9414
STM14_0398	-	putative inner membrane protein	16300	18062.6	1762.59	0.15	0.7918
STM14_0399	-	putative periplasmic protein	10186	11095.9	909.88	0.12	0.835
STM14_0400	-	hypothetical protein	33586	32358.5	-1227.53	-0.05	0.8987
STM14_0401	-	putative response regulator	8759	8497.7	-261.27	-0.04	0.8991
STM14_0402	-	putative inner membrane protein	6264	5863.1	-400.93	-0.1	0.8806
STM14_0403	-	hypothetical protein	8924	9163.2	239.16	0.04	0.9062
STM14_0404	-	putative outer membrane protein	5282	4094	-1187.99	-0.37	0.4298
STM14_0405	-	putative response regulator	8423	7716	-707.01	-0.13	0.8111
STM14_0406	-	putative inner membrane protein	1899	1827.2	-71.78	-0.06	0.9406
STM14_0407	-	putative outer membrane lipoprotein	2674	2337.1	-336.89	-0.19	0.8271
STM14_0408	-	outer membrane efflux-like protein	2763	2595.4	-167.56	-0.09	0.8804
STM14_0409	-	putative cation efflux system protein	2592	2214	-377.96	-0.23	0.7874
STM14_0410	-	putative cation efflux pump	2338	3726.1	1388.13	0.67	0.6636
STM14_0411	-	hypothetical protein	693	703.3	10.3	0.02	0.857
STM14_0412	-	putative cation transport ATPase	2129	1944.9	-184.11	-0.13	0.8793
STM14_0413	-	putative transcriptional regulator	1242	984.6	-257.38	-0.34	0.7601
STM14_0414	-	putative copper chaperone	486	474.7	-11.27	-0.03	0.9102
STM14_0415	-	putative metal-binding transport protein	126	64.9	-61.08	-0.96	1
STM14_0416	-	putative inner membrane protein	1893	1390.4	-502.63	-0.45	0.6441
STM14_0417	mod	DNA methylase	9174	7486.1	-1687.93	-0.29	0.5256
STM14_0418	res	DNA restriction enzyme	17746	16719.6	-1026.44	-0.09	0.8471
STM14_0419	-	hypothetical protein	647	369.2	-277.77	-0.81	0.7209
STM14_0420	-	hypothetical protein	261	228.6	-32.43	-0.19	1
STM14_0421	-	putative cytoplasmic protein	1638	1467.5	-170.54	-0.16	0.8645
STM14_0422	-	cytochrome BD2 subunit I	8668	9288.9	620.94	0.1	0.9012
STM14_0423	-	cytochrome BD2 subunit II	2439	2078.8	-360.21	-0.23	0.819
STM14_0424	-	putative cytoplasmic protein	391	495	104.01	0.34	0.6748
STM14_0425	-	putative transcriptional regulator	87	136.6	49.6	0.65	0.3772
STM14_0426	foxA	ferrioxamine receptor	4263	3843.8	-419.21	-0.15	0.7967
STM14_0427	yahN	putative transport protein	2924	3062.1	138.05	0.07	0.9243
STM14_0428	yahO	hypothetical protein	1586	1491.8	-94.2	-0.09	0.9074
STM14_0429	prpR	prp operon regulator	3771	8789.9	5018.87	1.22	0.5232
STM14_0430	-	hypothetical protein	165	250.2	85.21	0.6	0.6914
STM14_0431	prpB	2-methylisocitrate lyase	584	501.8	-82.22	-0.22	0.882
STM14_0432	prpC	methylcitrate synthase	3325	3488.1	163.09	0.07	0.9061
STM14_0433	prpD	2-methylcitrate dehydratase	2287	1756.9	-530.11	-0.38	0.622
STM14_0434	prpE	propionyl-CoA synthetase	1842	1965.2	123.18	0.09	0.9002
STM14_0435	hemB	delta-aminolevulinic acid dehydratase	0	5.4	5.41	2.68	1
STM14_0436	-	hypothetical protein	99	54.1	-44.9	-0.87	1
STM14_0437	-	hypothetical protein	902	785.8	-116.2	-0.2	1
STM14_0438	yaiU	flagellar protein	24448	25997.7	1549.68	0.09	0.749
STM14_0439	yaiV	putative DNA-binding transcriptional regulator	10625	11714	1088.97	0.14	0.7805
STM14_0440	ampH	beta-lactamase/D-alanine carboxypeptidase	7660	9600	1940.02	0.33	0.5547
STM14_0441	-	hypothetical protein	296	472	176.02	0.67	0.6967
STM14_0442	-	conserved hypothetical protein	504	530.2	26.18	0.07	0.993
STM14_0443	sbmA	transport protein	3230	3501.6	271.61	0.12	0.8564
STM14_0444	yaiW	putative outer membrane lipoprotein	2078	2028.7	-49.26	-0.03	0.9674
STM14_0445	yaiY	putative inner membrane protein	206	205.6	-0.42	0	0.9756
STM14_0446	-	hypothetical protein	810	940	129.98	0.21	0.8356
STM14_0447	yaiZ	putative inner membrane protein	800	960.3	160.27	0.26	0.8488
STM14_0448	ddl_1	D-alanyl-alanine synthetase A	5627	38550.2	32923.2	2.78	0.4942
STM14_0449	-	putative inner membrane protein	1711	1651.4	-59.6	-0.05	0.9402
STM14_0450	-	putative permease	9793	10147.8	354.78	0.05	0.9452
STM14_0451	-	hypothetical protein	305	551.8	246.82	0.86	0.6697
STM14_0452	yaiB	hypothetical protein	4520	5188.2	668.17	0.2	0.787
STM14_0453	-	hypothetical protein	3232	3287.9	55.92	0.02	0.9716
STM14_0454	psiF	hypothetical protein	1180	1084.7	-95.3	-0.12	0.8925
STM14_0455	yaiC	diguanylate cyclase AdrA	3437	3749.1	312.12	0.13	0.8692
STM14_0456	proC	pyrroline-5-carboxylate reductase	402	183.9	-218.06	-1.13	0.3237
STM14_0457	-	hypothetical protein	108	5.4	-102.59	-4.32	1
STM14_0458	yaiI	hypothetical protein	45	27	-17.95	-0.73	1
STM14_0459	aroL	shikimate kinase II	421	780.4	359.39	0.89	0.5365
STM14_0460	yaiA	hypothetical protein	0	0	0	0	1
STM14_0461	aroM	hypothetical protein	2699	2210	-489.02	-0.29	0.6626
STM14_0462	yaiE	hypothetical protein	1907	1587.8	-319.17	-0.26	0.7956
STM14_0463	rdgC	recombination associated protein	142	143.4	1.36	0.01	1
STM14_0464	-	hypothetical protein	4	0	-4	-2.32	1
STM14_0465	yajF	fructokinase	1192	1656.8	464.81	0.48	0.703
STM14_0466	araJ	protein AraJ	1959	1788	-171	-0.13	0.848
STM14_0467	sbcC	exonuclease subunit SbcC	1732	1468.8	-263.19	-0.24	0.7749
STM14_0468	sbcD	exonuclease subunit SbcD	999	787.2	-211.85	-0.34	0.6771
STM14_0469	-	hypothetical protein	0	0	0	0	1
STM14_0470	phoB	transcriptional regulator PhoB	918	1023.8	105.84	0.16	0.8614
STM14_0471	phoR	phosphate regulon sensor protein	3811	1628.4	-2182.59	-1.23	0.3211
STM14_0472	-	hypothetical protein	22	35.2	13.16	0.68	1
STM14_0473	brnQ	branched-chain amino acid transporter	3195	3033.6	-161.35	-0.07	0.9167
STM14_0474	proY	putative proline-specific permease	1576	1272.7	-303.3	-0.31	0.7905
STM14_0475	malZ	maltodextrin glucosidase	2125	1885.4	-239.62	-0.17	0.8449
STM14_0476	-	putative thiol-alkyl hydroperoxide reductase	940	969.7	29.74	0.04	0.9557
STM14_0477	yajB	acyl carrier protein phosphodiesterase	149	140.7	-8.34	-0.08	0.8997
STM14_0478	queA	S-adenosylmethionine:tRNA ribosyltransferase-isomerase	466	224.5	-241.49	-1.05	0.5966
STM14_0479	-	DNA metabolism protein	166	92	-74.03	-0.85	0.5604
STM14_0480	tgt	queuine tRNA-ribosyltransferase	1471	1192.9	-278.1	-0.3	0.6958
STM14_0481	yajC	preprotein translocase subunit YajC	0	0	0	0	1
STM14_0482	secD	preprotein translocase subunit SecD	0	20.3	20.29	4.41	1
STM14_0483	secF	preprotein translocase subunit SecF	0	0	0	0	1
STM14_0484	-	hypothetical protein	12	31.1	19.11	1.37	0.335
STM14_0485	-	putative regulatory protein	1111	1004.9	-106.1	-0.14	0.8299
STM14_0486	yajD	hypothetical protein	300	192.1	-107.95	-0.64	0.5872
STM14_0487	-	hypothetical protein	33	24.3	-8.66	-0.44	1
STM14_0489	tsx	nucleoside channel	1750	1815	65.05	0.05	0.925
STM14_0490	yajI	hypothetical protein	1786	1552.7	-233.33	-0.2	0.8532
STM14_0491	-	hypothetical protein	782	711.4	-70.59	-0.14	0.7993
STM14_0492	ybaD	transcriptional regulator NrdR	118	102.8	-15.21	-0.2	0.8391
STM14_0493	ribD	bifunctional diaminohydroxyphosphoribosylaminopyrimidine deaminase/5-amino-6-(5-phosphoribosylamino)uracil reductase	0	2.7	2.7	1.89	1
STM14_0494	ribH	riboflavin synthase subunit beta	0	0	0	0	1
STM14_0495	nusB	transcription antitermination protein NusB	1	0	-1	-1	1
STM14_0496	thiL	thiamine monophosphate kinase	1	24.3	23.34	4.61	0.404
STM14_0497	pgpA	phosphatidylglycerophosphatase A	221	247.5	26.51	0.16	1
STM14_0498	-	hypothetical protein	0	16.2	16.23	4.11	1
STM14_0499	yajO	putative oxidoreductase	1998	2660.4	662.36	0.41	0.6565
STM14_0500	dxs	1-deoxy-D-xylulose-5-phosphate synthase	0	0	0	0	1
STM14_0501	ispA	geranyltranstransferase	0	0	0	0	1
STM14_0502	xseB	exodeoxyribonuclease VII small subunit	2	8.1	6.11	2.02	0.6945
STM14_0503	thiI	thiamine biosynthesis protein ThiI	2223	2381.7	158.75	0.1	0.9003
STM14_0504	phnV	2-aminoethylphosphonate transporter	1755	1825.9	70.87	0.06	0.9497
STM14_0505	phnU	2-aminoethylphosphonate transporter	3199	3167.5	-31.45	-0.01	0.9862
STM14_0506	phnT	2-aminoethylphosphonate transporter	1543	1233.5	-309.52	-0.32	0.7231
STM14_0507	phnS	2-aminoethylphosphonate transporter	2493	2905.2	412.16	0.22	0.8224
STM14_0508	phnR	2-aminoethylphosphonate transport protein	3356	3812.7	456.69	0.18	0.7864
STM14_0509	-	hypothetical protein	2	12.2	10.17	2.61	0.6604
STM14_0510	phnW	2-aminoethylphosphonate--pyruvate transaminase	2098	2023.3	-74.67	-0.05	0.9412
STM14_0511	phnX	phosphonoacetaldehyde hydrolase	236	173.1	-62.88	-0.45	0.6498
STM14_0512	thiJ	hypothetical protein	327	250.2	-76.79	-0.39	0.6606
STM14_0513	apbA	2-dehydropantoate 2-reductase	1501	1169.9	-331.09	-0.36	0.6838
STM14_0514	yajQ	nucleotide-binding protein	376	495	119.01	0.4	0.7633
STM14_0515	yajR	putative transport protein	808	523.4	-284.58	-0.63	0.5529
STM14_0517	-	putative periplasmic protein	22859	22928.9	69.87	0	0.9936
STM14_0518	-	TPR repeat-containing protein	18483	23818.8	5335.81	0.37	0.5916
STM14_0519	cyoE	protoheme IX farnesyltransferase	707	574.8	-132.19	-0.3	0.7265
STM14_0520	cyoD	cytochrome o ubiquinol oxidase subunit IV	277	247.5	-29.49	-0.16	0.9425
STM14_0521	cyoC	cytochrome o ubiquinol oxidase subunit III	26	67.6	41.62	1.38	0.3424
STM14_0522	cyoB	cytochrome o ubiquinol oxidase subunit I	3352	3002.5	-349.46	-0.16	0.8363
STM14_0523	cyoA	cytochrome o ubiquinol oxidase subunit II	3322	2867.3	-454.71	-0.21	0.6971
STM14_0524	ampG	muropeptide transporter	1690	2384.5	694.45	0.5	0.5851
STM14_0525	yajG	hypothetical protein	5237	4965	-271.99	-0.08	0.9443
STM14_0526	-	hypothetical protein	299	400.3	101.34	0.42	0.4981
STM14_0527	bolA	transcriptional regulator BolA	325	543.7	218.7	0.74	0.5082
STM14_0528	-	hypothetical protein	0	21.6	21.64	4.5	1
STM14_0529	tig	trigger factor	2285	2020.6	-264.37	-0.18	0.8467
STM14_0530	clpP	ATP-dependent Clp protease proteolytic subunit	0	0	0	0	1
STM14_0531	-	hypothetical protein	0	0	0	0	1
STM14_0532	clpX	ATP-dependent protease ATP-binding subunit	0	0	0	0	1
STM14_0533	lon	DNA-binding ATP-dependent protease La	78	9.5	-68.53	-3.04	0.0909
STM14_0534	hupB	transcriptional regulator HU subunit beta	146	98.7	-47.27	-0.56	1
STM14_0535	cypD	peptidyl-prolyl cis-trans isomerase (rotamase D)	3135	2899.8	-235.25	-0.11	0.8733
STM14_0536	-	hypothetical protein	110	2253.3	2143.26	4.36	0.3378
STM14_0537	ybaV	putative DNA uptake protein	95	58.2	-36.84	-0.71	0.9923
STM14_0538	ybaW	putative esterase	4064	5457.3	1393.32	0.43	0.764
STM14_0539	ybaX	queuosine biosynthesis protein QueC	1648	1663.6	15.57	0.01	0.986
STM14_0540	ybaE	putative ABC transporter periplasmic binding protein	2533	2556.2	23.22	0.01	0.9837
STM14_0541	cof	putative hydrolase	285	473.4	188.37	0.73	0.5392
STM14_0542	-	putative cysteine synthase/cystathionine beta-synthase	3983	4026.4	43.38	0.02	0.9792
STM14_0543	ybaO	putative transcriptional regulator	689	861.5	172.54	0.32	0.7251
STM14_0544	mdlA	putative multidrug transporter membrane\ATP-binding component	1071	903.5	-167.53	-0.25	0.8233
STM14_0545	mdlB	putative multidrug transporter membrane\ATP-binding component	656	737.1	81.11	0.17	0.8759
STM14_0546	glnK	nitrogen regulatory protein P-II 2	0	0	0	0	1
STM14_0547	amtB	ammonium transporter	1181	1409.3	228.3	0.25	0.7675
STM14_0548	tesB	acyl-CoA thioesterase II	3721	3736.9	15.95	0.01	0.9944
STM14_0549	ybaY	hypothetical protein	1726	1939.5	213.48	0.17	0.8055
STM14_0550	ybaZ	putative methyltransferase	37	39.2	2.22	0.08	1
STM14_0551	ffs	-	0	0	0	0	1
STM14_0552	ylaB	hypothetical protein	1648	2310.1	662.06	0.49	0.5812
STM14_0553	rpmE2	50S ribosomal protein L31 type B	0	18.9	18.93	4.32	1
STM14_0554	rpmJ_1	50S ribosomal protein L36	434	377.3	-56.65	-0.2	0.9369
STM14_0555	ylaC	putative inner membrane protein	1837	2164	326.99	0.24	0.8201
STM14_0556	maa	maltose O-acetyltransferase	6287	7304.8	1017.83	0.22	0.8186
STM14_0557	hha	hemolysin expression-modulating protein	534	435.5	-98.5	-0.29	0.875
STM14_0558	ybaJ	hypothetical protein	17102	20844.7	3742.67	0.29	0.7612
STM14_0559	acrB	acridine efflux pump	1557	1226.7	-330.29	-0.34	0.6857
STM14_0560	acrA	acridine efflux pump	4002	2907.9	-1094.13	-0.46	0.7129
STM14_0561	acrR	DNA-binding transcriptional repressor AcrR	1067	1171.3	104.26	0.13	0.8631
STM14_0562	-	hypothetical protein	1349	1279.5	-69.54	-0.08	0.9161
STM14_0563	aefA	potassium efflux protein KefA	8152	8454.5	302.45	0.05	0.9312
STM14_0564	-	putative transposase	2246	2118	-127.99	-0.08	0.9266
STM14_0565	ybaM	hypothetical protein	0	0	0	0	1
STM14_0566	priC	primosomal replication protein N''	312	183.9	-128.06	-0.76	0.5517
STM14_0567	ybaN	hypothetical protein	26	31.1	5.11	0.26	1
STM14_0568	apt	adenine phosphoribosyltransferase	381	232.6	-148.37	-0.71	0.4734
STM14_0569	dnaX	DNA polymerase III subunits gamma and tau	0	2.7	2.7	1.89	1
STM14_0570	ybaB	hypothetical protein	0	0	0	0	1
STM14_0571	recR	recombination protein RecR	249	179.9	-69.12	-0.47	0.6639
STM14_0572	htpG	heat shock protein 90	1797	1594.6	-202.41	-0.17	0.8057
STM14_0573	-	hypothetical protein	0	0	0	0	1
STM14_0574	adk	adenylate kinase	0	0	0	0	1
STM14_0575	-	hypothetical protein	887	879.1	-7.88	-0.01	0.7988
STM14_0576	hemH	ferrochelatase	4	0	-4	-2.32	1
STM14_0577	aes	acetyl esterase	1710	1994.9	284.93	0.22	0.7677
STM14_0578	gsk	inosine-guanosine kinase	598	884.5	286.53	0.56	0.4212
STM14_0579	ybaL	putative cation:proton antiport protein	2272	1908.4	-363.63	-0.25	0.775
STM14_0580	-	hypothetical protein	0	0	0	0	1
STM14_0581	fsr	putative transport protein	787	754.7	-32.31	-0.06	0.9507
STM14_0582	ushA	bifunctional UDP-sugar hydrolase/5'-nucleotidase periplasmic precursor	7204	6845	-359.02	-0.07	0.8868
STM14_0583	ybaK	hypothetical protein	1766	1605.4	-160.59	-0.14	0.7757
STM14_0584	ybaP	putative cytoplasmic protein	1076	1242.9	166.94	0.21	0.7187
STM14_0585	-	putative periplasmic protein	23070	30080.9	7010.87	0.38	0.3873
STM14_0586	copA	copper exporting ATPase	7441	8009.5	568.48	0.11	0.9124
STM14_0587	cueR	DNA-binding transcriptional regulator CueR	147	188	41	0.35	1
STM14_0588	ybbJ	hypothetical protein	6618	1445.8	-5172.18	-2.19	0.4909
STM14_0589	ybbK	putative inner membrane protein	4687	1403.9	-3283.11	-1.74	0.6248
STM14_0590	ybbL	putative ABC transporter ATP-binding protein YbbL	4069	4890.6	821.63	0.27	0.7532
STM14_0591	ybbM	putative transport protein	2604	2810.5	206.49	0.11	0.88
STM14_0592	ybbN	putative thioredoxin protein	2599	2825.4	226.36	0.12	0.8533
STM14_0593	ybbO	short chain dehydrogenase	1702	1790.7	88.7	0.07	0.9375
STM14_0594	tesA	multifunctional acyl-CoA thioesterase I and protease I and lysophospholipase L1	330	523.4	193.42	0.67	0.5669
STM14_0595	ybbA	putative ABC transporter ATP-binding protein YbbA	353	277.3	-75.74	-0.35	0.6917
STM14_0596	ybbP	putative inner membrane protein	1659	2004.4	345.4	0.27	0.7736
STM14_0597	-	hypothetical protein	0	0	0	0	1
STM14_0598	-	putative outer membrane protein	2446	2834.8	388.83	0.21	0.8168
STM14_0599	-	hypothetical protein	0	0	0	0	1
STM14_0600	sfbA	putative ABC-type transport system ATPase component	5527	6147.1	620.09	0.15	0.7973
STM14_0601	sfbB	putative ABC-type transport system ATPase component	3587	4302.3	715.29	0.26	0.8127
STM14_0602	sfbC	putative ABC transporter permease component	898	973.8	75.8	0.12	0.8877
STM14_0603	ybbB	tRNA 2-selenouridine synthase	2575	2504.8	-70.18	-0.04	0.9635
STM14_0604	ybbS	DNA-binding transcriptional activator AllS	2233	2068	-165.03	-0.11	0.8872
STM14_0605	allA	ureidoglycolate hydrolase	508	327.3	-180.7	-0.63	0.6933
STM14_0606	allR	DNA-binding transcriptional repressor AllR	2108	2204.6	96.57	0.06	0.9186
STM14_0607	gcl	glyoxylate carboligase	6363	5538.5	-824.53	-0.2	0.7359
STM14_0608	gip	hydroxypyruvate isomerase	8790	8876.4	86.43	0.01	0.9726
STM14_0609	glxR	tartronic semialdehyde reductase	8277	6839.6	-1437.43	-0.28	0.6007
STM14_0610	-	putative permease	16581	15791.7	-789.26	-0.07	0.8452
STM14_0611	ybbV	putative cytoplasmic protein	2192	2829.4	637.42	0.37	0.7023
STM14_0612	allP	allantoin permease	18712	18557.6	-154.4	-0.01	0.9726
STM14_0613	allB	allantoinase	11449	12678.3	1229.3	0.15	0.8211
STM14_0614	ybbY	putative purine permease YbbY	21455	26675.3	5220.28	0.31	0.5332
STM14_0615	glxK	glycerate kinase II	2505	2556.2	51.22	0.03	0.9696
STM14_0616	ylbA	hypothetical protein	20139	23638.9	3499.93	0.23	0.7695
STM14_0617	allC	allantoate amidohydrolase	7242	7763.3	521.33	0.1	0.8936
STM14_0618	allD	ureidoglycolate dehydrogenase	14221	105666	91445.5	2.89	0.091
STM14_0619	fdrA	membrane protein FdrA	5487	3937.1	-1549.88	-0.48	0.4244
STM14_0620	ylbE	putative cytoplasmic protein	844	1054.9	210.95	0.32	0.7946
STM14_0621	ylbF	putative cytoplasmic protein	712	459.8	-252.15	-0.63	0.6278
STM14_0622	arcC	carbamate kinase	50	85.2	35.21	0.77	0.5053
STM14_0623	purK	phosphoribosylaminoimidazole carboxylase ATPase subunit	1124	1318.7	194.68	0.23	0.7621
STM14_0624	purE	phosphoribosylaminoimidazole carboxylase catalytic subunit	289	523.4	234.42	0.86	0.6791
STM14_0625	lpxH	UDP-2,3-diacylglucosamine hydrolase	1	0	-1	-1	1
STM14_0626	ppiB	peptidyl-prolyl cis-trans isomerase B (rotamase B)	19	25.7	6.7	0.44	0.7298
STM14_0627	cysS	cysteinyl-tRNA synthetase	0	0	0	0	1
STM14_0628	-	putative outer membrane protein	4200	3998	-202.02	-0.07	0.9181
STM14_0629	-	putative inner membrane protein	2382	2554.9	172.87	0.1	0.9062
STM14_0630	ybcI	putative membrane-bound metal-dependent hydrolase	1410	1628.4	218.41	0.21	0.7904
STM14_0631	ybcJ	hypothetical protein	0	0	0	0	1
STM14_0632	folD	bifunctional 5,10-methylene-tetrahydrofolate dehydrogenase/ 5,10-methylene-tetrahydrofolate cyclohydrolase	0	0	0	0	1
STM14_0633	-	hypothetical protein	2016	1535.1	-480.92	-0.39	0.6956
STM14_0634	-	hypothetical protein	1326	1460.7	134.7	0.14	0.8037
STM14_0635	fimA	fimbrin	4137	2776.7	-1360.33	-0.58	0.3821
STM14_0636	fimI	fimbrial protein	1853	2699.6	846.58	0.54	0.7779
STM14_0637	fimC	periplasmic chaperone	2711	1563.5	-1147.51	-0.79	0.3799
STM14_0638	fimD	outer membrane usher protein precursor	6758	7726.8	968.81	0.19	0.7382
STM14_0639	fimH	minor fimbrial subunit	3158	2884.9	-273.13	-0.13	0.8532
STM14_0640	fimF	putative fimbrial protein	1790	1581.1	-208.93	-0.18	0.8149
STM14_0641	fimZ	transcriptional regulator FimZ	11558	10729.4	-828.65	-0.11	0.846
STM14_0642	fimY	putative regulatory protein	6692	12351	5658.99	0.88	0.6133
STM14_0643	-	hypothetical protein	6223	5150.3	-1072.69	-0.27	0.6172
STM14_0644	fimW	putative fimbrial protein	6133	8977.9	2844.87	0.55	0.5042
STM14_0645	-	conserved hypothetical protein	488	564	75.99	0.21	0.8062
STM14_0646	argU	Arg tRNA	21	14.9	-6.12	-0.5	1
STM14_0647	-	integrase	234	159.6	-74.41	-0.55	0.6076
STM14_0649	-	hypothetical protein	2142	2109.9	-32.11	-0.02	0.9749
STM14_0650	-	putative inner membrane protein	12384	13915.8	1531.83	0.17	0.6605
STM14_0651	yfdH	putative glycosyltransferase	17865	19214.9	1349.91	0.11	0.8342
STM14_0652	gtrA	putative glycosyl translocase	3418	3781.6	363.58	0.15	0.8549
STM14_0653	-	Xaa tRNA	1739	1974.6	235.64	0.18	0.7752
STM14_0655	-	sensor kinase	14068	16156.9	2088.92	0.2	0.8165
STM14_0657	-	putative transcriptional regulator	3481	3640.9	159.92	0.06	0.9506
STM14_0658	-	pyridine nucleotide-disulfide oxidoreductase	4734	5025.9	291.88	0.09	0.8513
STM14_0659	-	hypothetical protein	1408	1430.9	22.94	0.02	0.9782
STM14_0660	-	putative periplasmic protein	2206	2277.6	71.6	0.05	0.9262
STM14_0661	-	putative inner membrane protein	6758	6959.9	201.94	0.04	0.9365
STM14_0662	-	putative DNA repair ATPase	861	703.3	-157.7	-0.29	0.7432
STM14_0663	pheP	phenylalanine transporter	3260	2847	-413	-0.2	0.8121
STM14_0664	ybdG	hypothetical protein	11252	9306.5	-1945.47	-0.27	0.5483
STM14_0665	-	conserved hypothetical protein	4203	4211.7	8.67	0	0.9962
STM14_0666	apeE	outer membrane esterase	5609	5336.9	-272.05	-0.07	0.8819
STM14_0667	-	putative inner membrane protein	17389	20406.5	3017.46	0.23	0.5132
STM14_0668	-	putative phosphosugar isomerase	9812	9490.5	-321.54	-0.05	0.9289
STM14_0669	-	putative inner membrane protein	7116	8359.8	1243.78	0.23	0.7695
STM14_0670	-	putative PTS system mannose-specific enzyme IID	605	570.8	-34.25	-0.08	0.9329
STM14_0671	-	putative inner membrane protein	1256	1013	-242.98	-0.31	0.7386
STM14_0672	-	putative PTS system mannose-specific enzyme IIAB	0	0	0	0	1
STM14_0673	-	putative PTS system mannose-specific enzyme IIAB	394	371.9	-22.06	-0.08	1
STM14_0674	nfnB	dihydropteridine reductase	124	185.3	61.29	0.58	0.5863
STM14_0675	ybdF	hypothetical protein	1485	1317.3	-167.67	-0.17	0.7284
STM14_0676	-	putative regulatory protein	407	488.3	81.25	0.26	0.5963
STM14_0677	-	hypothetical protein	0	0	0	0	1
STM14_0678	-	putative regulatory protein	949	681.7	-267.34	-0.48	0.7985
STM14_0679	ybdJ	putative inner membrane protein	559	542.4	-16.65	-0.04	0.8029
STM14_0680	ybdK	carboxylate-amine ligase	2814	2414.2	-399.79	-0.22	0.8692
STM14_0681	entD	phosphopantetheinyltransferase component of enterobactin synthase multienzyme complex	40	23	-17.01	-0.8	1
STM14_0682	fepA	outer membrane receptor FepA	4175	3074.2	-1100.78	-0.44	0.4672
STM14_0683	-	hypothetical protein	0	0	0	0	1
STM14_0684	fes	enterobactin/ferric enterobactin esterase	1159	643.8	-515.21	-0.85	0.3857
STM14_0685	ybdZ	putative cytoplasmic protein	223	192.1	-30.95	-0.22	0.7978
STM14_0686	entF	enterobactin synthase subunit F	5495	7206.1	1711.1	0.39	0.6394
STM14_0687	fepE	ferric enterobactin transport protein FepE	27452	30945.1	3493.11	0.17	0.6476
STM14_0688	fepC	iron-enterobactin transporter ATP-binding protein	32	0	-32	-4.09	0.3407
STM14_0689	fepG	iron-enterobactin transporter permease	337	55.5	-281.55	-2.6	0.2071
STM14_0690	fepD	iron-enterobactin transporter membrane protein	128	0	-128	-4.27	0.0004
STM14_0691	ybdA	enterobactin exporter EntS	650	653.3	3.26	0.01	0.993
STM14_0692	fepB	iron-enterobactin transporter periplasmic binding protein	5	0	-5	-2.58	1
STM14_0693	entC	isochorismate synthase	995	687.1	-307.93	-0.53	0.521
STM14_0694	entE	enterobactin synthase subunit E	877	831.8	-45.21	-0.08	0.9144
STM14_0695	entB	2,3-dihydro-2,3-dihydroxybenzoate synthetase	559	554.5	-4.48	-0.01	0.9844
STM14_0696	entA	2,3-dihydroxybenzoate-2,3-dehydrogenase	220	289.4	69.43	0.4	0.8842
STM14_0697	ybdB	hypothetical protein	882	404.4	-477.6	-1.13	0.6713
STM14_0698	-	hypothetical protein	291	278.6	-12.39	-0.06	1
STM14_0699	cstA	carbon starvation protein	2620	2284.4	-335.63	-0.2	0.7333
STM14_0700	ybdD	putative cytoplasmic protein	0	0	0	0	1
STM14_0701	ybdH	hypothetical protein	1154	1013	-140.98	-0.19	0.7632
STM14_0702	ybdL	putative aminotransferase	611	527.5	-83.53	-0.21	0.8249
STM14_0703	ybdM	putative transcriptional regulator	2503	2449.4	-53.63	-0.03	0.9785
STM14_0704	ybdN	putative 3'-phosphoadenosine 5'-phosphosulfate sulfotransferase	7726	6927.5	-798.52	-0.16	0.7569
STM14_0705	ybdO	putative transcriptional regulator	33230	37568.3	4338.28	0.18	0.7301
STM14_0706	dsbG	disulfide isomerase/thiol-disulfide oxidase	3462	3880.3	418.31	0.16	0.8744
STM14_0707	ahpC	alkyl hydroperoxide reductase subunit C	2352	2753.7	401.68	0.23	0.7693
STM14_0708	ahpF	alkyl hydroperoxide reductase F52a subunit	1060	1414.7	354.71	0.42	0.6719
STM14_0709	-	putative anaerobic dehydrogenase component	11703	38074.1	26371.1	1.7	0.4796
STM14_0710	-	putative oxidoreductase protein	14472	15580.8	1108.75	0.11	0.8952
STM14_0711	-	molybdopterin-containing oxidoreductase iron-sulfur subunit	830	808.8	-21.21	-0.04	0.9853
STM14_0712	-	putative hydrogenase protein	1283	1733.9	450.9	0.43	0.6618
STM14_0713	ybdQ	putative universal stress protein	1694	1554	-139.98	-0.12	0.7319
STM14_0714	-	hypothetical protein	69	138	68.95	1	1
STM14_0715	-	hypothetical protein	7	14.9	7.88	1.09	1
STM14_0716	ybdR	putative dehydrogenase	994	1589.2	595.18	0.68	0.4759
STM14_0717	rnk	nucleoside diphosphate kinase regulator	392	657.3	265.31	0.75	0.5903
STM14_0718	rna	ribonuclease I	20	20.3	0.29	0.02	1
STM14_0719	citT	citrate/succinate transport antiport protein	4708	5419.5	711.45	0.2	0.7525
STM14_0720	citG	triphosphoribosyl-dephospho-CoA synthase	3115	3328.5	213.49	0.1	0.8917
STM14_0721	citX	2'-(5''-triphosphoribosyl)-3'-dephospho-CoA:apo- citrate lyase	461	466.6	5.61	0.02	0.9756
STM14_0722	citF	citrate lyase alpha chain/citrate-ACP transferase	1629	2055.8	426.79	0.34	0.7893
STM14_0723	citE	citrate lyase beta chain	348	472	124.02	0.44	0.7209
STM14_0724	citD	citrate lyase subunit gamma	529	550.5	21.47	0.06	0.9236
STM14_0725	citC	citrate lyase synthetase	9851	10748.3	897.29	0.13	0.807
STM14_0726	-	conserved hypothetical protein	13	74.4	61.39	2.52	0.668
STM14_0727	dpiB	sensory histidine kinase	4394	4921.7	527.73	0.16	0.7466
STM14_0728	dpiA	two-component response regulator DpiA	2128	1513.4	-614.56	-0.49	0.5545
STM14_0729	dcuC	C4-dicarboxylate transporter DcuC	2248	2327.6	79.65	0.05	0.9393
STM14_0730	-	hypothetical protein	112	123.1	11.08	0.14	1
STM14_0731	pagP	palmitoyl transferase for Lipid A	4323	3926.3	-396.7	-0.14	0.7814
STM14_0732	cspE	cold shock protein CspE	616	635.7	19.67	0.05	0.959
STM14_0733	ccrB	camphor resistance protein CrcB	1851	1942.2	91.18	0.07	0.9397
STM14_0734	ybeM	putative hydrolase	114	183.9	69.94	0.69	0.6671
STM14_0735	-	hypothetical protein	648	422	-226.02	-0.62	1
STM14_0736	tatE	twin arginine translocase protein E	348	388.2	40.17	0.16	0.5903
STM14_0737	lipA	lipoyl synthase	0	0	0	0	1
STM14_0738	-	hypothetical protein	0	2.7	2.7	1.89	1
STM14_0739	ybeF	putative DNA-binding transcriptional regulator	4357	3703.1	-653.87	-0.23	0.5814
STM14_0740	-	hypothetical protein	1673	1410.7	-262.35	-0.25	0.6688
STM14_0741	lipB	lipoyltransferase	22	25.7	3.7	0.22	1
STM14_0742	-	hypothetical protein	16	29.8	13.75	0.9	1
STM14_0743	ybeD	hypothetical protein	5	0	-5	-2.58	1
STM14_0744	dacA	D-alanyl-D-alanine carboxypeptidase fraction A	7637	7728.2	91.16	0.02	0.9867
STM14_0745	-	hypothetical protein	423	676.2	253.25	0.68	0.5824
STM14_0746	rlpA	rare lipoprotein A	313	343.5	30.53	0.13	0.7851
STM14_0747	mrdB	cell wall shape-determining protein	3	1.4	-1.65	-1.15	0.7017
STM14_0748	mrdA	penicillin-binding protein 2	33	20.3	-12.71	-0.7	1
STM14_0749	ybeA	SPOUT methyltransferase superfamily protein	0	0	0	0	1
STM14_0750	ybeB	hypothetical protein	0	0	0	0	1
STM14_0751	cobC	alpha ribazole-5'-P phosphatase	620	500.4	-119.58	-0.31	0.6868
STM14_0752	cobD	threonine-phosphate decarboxylase	2973	3009.3	36.3	0.02	0.9847
STM14_0753	nadD	nicotinic acid mononucleotide adenylyltransferase	0	1.4	1.35	1.23	1
STM14_0754	holA	DNA polymerase III subunit delta	1	0	-1	-1	1
STM14_0755	rlpB	LPS-assembly lipoprotein RplB	3	0	-3	-2	1
STM14_0756	-	hypothetical protein	0	0	0	0	1
STM14_0757	-	putative hydrolase	1585	1326.8	-258.2	-0.26	0.7775
STM14_0758	-	putative hydrolase	8251	9290.3	1039.3	0.17	0.6857
STM14_0759	-	2-keto-3-deoxygluconate permease	5637	6198.5	561.49	0.14	0.7657
STM14_0760	-	putative sigma-54 dependent transcriptional regulator	28522	34329.1	5807.06	0.27	0.524
STM14_0761	ybeL	hypothetical protein	3055	3640.9	585.92	0.25	0.7484
STM14_0762	ybeQ	TPR repeat-containing protein	35303	41727.2	6424.21	0.24	0.4556
STM14_0763	ybeR	putative cytoplasmic protein	12577	13838.7	1261.74	0.14	0.8365
STM14_0764	ybeS	putative molecular chaperone	5351	4789.2	-561.81	-0.16	0.8256
STM14_0766	ybeV	putative molecular chaperone	5164	5431.6	267.62	0.07	0.9342
STM14_0767	hscC	putative heatshock protein	5495	5829.3	334.26	0.09	0.8732
STM14_0768	-	putative cytoplasmic protein	5703	6880.1	1177.15	0.27	0.7874
STM14_0769	rihA	ribonucleoside hydrolase 1	1261	1259.2	-1.83	0	0.9982
STM14_0770	gltL	glutamate/aspartate transporter	1581	1655.5	74.46	0.07	0.938
STM14_0771	gltK	glutamate/aspartate transporter	837	695.2	-141.82	-0.27	0.8252
STM14_0772	gltJ	glutamate/aspartate transporter	247	198.8	-48.18	-0.31	0.7425
STM14_0773	gltI	glutamate and aspartate transporter subunit	1139	1459.3	320.34	0.36	0.6997
STM14_0774	-	hypothetical protein	432	246.2	-185.85	-0.81	1
STM14_0775	lnt	apolipoprotein N-acyltransferase	17	0	-17	-4.17	1
STM14_0776	ybeX	putative transport protein	0	0	0	0	1
STM14_0777	-	conserved hypothetical protein	5	47.3	42.34	3.24	0.5095
STM14_0778	ybeY	putative metalloprotease	14	18.9	4.93	0.44	1
STM14_0779	phoL	putative phosphate starvation-inducible protein	20	8.1	-11.89	-1.3	1
STM14_0780	-	hypothetical protein	0	0	0	0	1
STM14_0781	miaB	rRNA modification protein	1027	969.7	-57.26	-0.08	0.9225
STM14_0782	ubiF	2-octaprenyl-3-methyl-6-methoxy-1,4-benzoquinol hydroxylase	5	0	-5	-1.42	0.0959
STM14_0783	-	putative inner membrane protein	1715	1429.6	-285.41	-0.26	0.7916
STM14_0784	glnX	Gln tRNA	0	0	0	0	1
STM14_0785	glnV	Gln tRNA	0	0	0	0	1
STM14_0786	metU	Met tRNA	18	0	-18	-3.32	0.3392
STM14_0787	glnW	Gln tRNA	0	0	0	0	1
STM14_0788	glnU	Gln tRNA	0	0	0	0	1
STM14_0789	leuW	Leu tRNA	0	0	0	0	1
STM14_0790	metT	Met tRNA	0	0	0	0	1
STM14_0791	-	hypothetical protein	992	1426.9	434.88	0.52	0.628
STM14_0792	asnB	asparagine synthetase B	1831	1844.8	13.8	0.01	0.99
STM14_0793	nagD	UMP phosphatase	33	16.2	-16.77	-1.02	0.6281
STM14_0794	nagC	N-acetylglucosamine operon transcriptional repressor	623	869.7	246.65	0.48	0.4852
STM14_0795	nagA	N-acetylglucosamine-6-phosphate deacetylase	578	765.5	187.51	0.41	0.6089
STM14_0796	nagB	glucosamine-6-phosphate deaminase	918	742.5	-175.48	-0.31	0.7493
STM14_0797	-	hypothetical protein	0	0	0	0	1
STM14_0798	nagE	N-acetyl glucosamine specific PTS system components IIABC	3050	3016.1	-33.93	-0.02	0.9848
STM14_0799	glnS	glutaminyl-tRNA synthetase	0	0	0	0	1
STM14_0800	-	hypothetical protein	0	0	0	0	1
STM14_0801	-	hypothetical protein	640	787.2	147.15	0.3	0.7971
STM14_0802	ybfM	putative outer membrane protein	9762	10168.1	406.07	0.06	0.8923
STM14_0803	ybfN	putative lipoprotein	386	626.2	240.21	0.7	0.721
STM14_0804	citA	citrate-proton symporter	1733	1898.9	165.9	0.13	0.8826
STM14_0805	citB	citrate utilization protein b	228	340.8	112.83	0.58	0.6873
STM14_0806	-	tricarballylate dehydrogenase	2100	1965.2	-134.82	-0.1	0.8674
STM14_0807	-	putative transcriptional regulator	952	818.3	-133.74	-0.22	0.8049
STM14_0808	fur	ferric uptake regulator	2	8.1	6.11	2.02	0.6681
STM14_0809	-	hypothetical protein	209	251.6	42.56	0.27	1
STM14_0810	fldA	flavodoxin FldA	0	0	0	0	1
STM14_0811	ybfE	LexA regulated protein	863	1050.9	187.89	0.28	0.7152
STM14_0812	-	hypothetical protein	0	0	0	0	1
STM14_0813	ybfF	hypothetical protein	356	354.4	-1.65	-0.01	0.9757
STM14_0814	seqA	replication initiation regulator SeqA	972	800.7	-171.32	-0.28	0.7521
STM14_0815	pgm	phosphoglucomutase	126	48.7	-77.31	-1.37	0.3302
STM14_0816	-	putative cytoplasmic protein	618	569.4	-48.6	-0.12	0.8831
STM14_0817	potE	putrescine transporter	2949	3369.1	420.07	0.19	0.7607
STM14_0818	speF	ornithine decarboxylase	7635	7653.8	18.78	0	0.9967
STM14_0819	-	hypothetical protein	218	228.6	10.57	0.07	0.9296
STM14_0820	-	conserved hypothetical protein	1110	1324.1	214.09	0.25	0.6892
STM14_0821	kdpE	DNA-binding transcriptional activator KdpE	5186	6156.6	970.56	0.25	0.7755
STM14_0822	kdpD	sensor protein KdpD	3636	4014.2	378.21	0.14	0.8161
STM14_0823	kdpC	potassium-transporting ATPase subunit C	151	399	247.99	1.4	0.6029
STM14_0824	kdpB	potassium-transporting ATPase subunit B	3318	3178.4	-139.63	-0.06	0.951
STM14_0825	kdpA	potassium-transporting ATPase subunit A	1868	1468.8	-399.19	-0.35	0.6174
STM14_0826	-	K+-transporting ATPase, F subunit	95	154.2	59.18	0.7	0.6597
STM14_0827	ybfA	putative periplasmic protein	896	865.6	-30.4	-0.05	0.9634
STM14_0828	phrB	deoxyribodipyrimidine photolyase	1842	2304.7	462.65	0.32	0.7398
STM14_0829	ybgH	POT family transport protein	2341	1689.3	-651.73	-0.47	0.4871
STM14_0830	ybgI	putative hydrolase-oxidase	1135	680.3	-454.69	-0.74	0.5094
STM14_0831	ybgJ	putative carboxylase	58	43.3	-14.72	-0.42	0.6628
STM14_0832	ybgK	putative carboxylase	850	925.1	75.11	0.12	0.8992
STM14_0833	ybgL	hypothetical protein	2174	1861	-312.97	-0.22	0.7536
STM14_0834	-	putative cytoplasmic protein	2065	1405.2	-659.76	-0.56	0.5531
STM14_0835	-	putative phage integrase	2075	1738	-337.04	-0.26	0.7649
STM14_0836	-	putative inner membrane protein	616	492.3	-123.69	-0.32	0.741
STM14_0837	-	putative cytoplasmic protein	1211	1036	-174.99	-0.23	0.8223
STM14_0838	-	putative UDP-galactopyranose mutase	4055	3221.6	-833.35	-0.33	0.5112
STM14_0839	-	putative glycosyl transferase	6148	5366.7	-781.3	-0.2	0.778
STM14_0840	-	putative glycosyl transferase	3785	3420.5	-364.54	-0.15	0.79
STM14_0841	-	putative ABC transporter permease protein	3038	2362.8	-675.19	-0.36	0.4495
STM14_0842	-	putative ABC-type polysaccharide/polyol phosphate transport system ATPase component	3204	4060.2	856.19	0.34	0.5931
STM14_0843	-	putative glycosyltransferase	3224	3815.4	591.39	0.24	0.7266
STM14_0844	-	putative glycosyltransferase	1225	819.6	-405.39	-0.58	0.6173
STM14_0845	-	putative glycosyl transferase	6855	6761.1	-93.87	-0.02	0.9704
STM14_0846	-	putative cytoplasmic protein	2079	1518.9	-560.15	-0.45	0.6589
STM14_0847	nei	endonuclease VIII	3370	3106.7	-263.32	-0.12	0.8478
STM14_0848	abrB	putative transport protein	957	508.5	-448.46	-0.91	0.3443
STM14_0849	gltA	type II citrate synthase	307	324.6	17.6	0.08	0.9434
STM14_0850	-	putative inner membrane protein	677	711.4	34.41	0.07	0.9365
STM14_0851	sdhC	succinate dehydrogenase cytochrome b556 large membrane subunit	126	238	112.04	0.92	0.5653
STM14_0852	sdhD	succinate dehydrogenase cytochrome b556 small membrane subunit	100	265.1	165.09	1.41	1
STM14_0853	sdhA	succinate dehydrogenase flavoprotein subunit	397	411.2	14.16	0.05	0.9432
STM14_0854	sdhB	succinate dehydrogenase iron-sulfur subunit	137	127.1	-9.87	-0.11	0.8553
STM14_0855	kgd	alpha-ketoglutarate decarboxylase	38	5.4	-32.59	-2.81	0.1676
STM14_0856	sucB	dihydrolipoamide acetyltransferase	13	28.4	15.4	1.13	1
STM14_0857	sucC	succinyl-CoA synthetase subunit beta	44	98.7	54.73	1.17	0.6924
STM14_0858	sucD	succinyl-CoA synthetase subunit alpha	194	232.6	38.63	0.26	0.8964
STM14_0859	-	hypothetical protein	2090	1981.4	-108.59	-0.08	0.9351
STM14_0860	-	hypothetical protein	66	37.9	-28.13	-0.8	0.4983
STM14_0861	cydA	cytochrome d terminal oxidase polypeptide subunit I	166	27	-138.95	-2.62	0.0625
STM14_0862	cydB	cytochrome d terminal oxidase polypeptide subunit II	275	93.3	-181.68	-1.56	0.4619
STM14_0863	ybgT	putative outer membrane lipoprotein	471	459.8	-11.15	-0.03	0.8557
STM14_0864	-	hypothetical protein	683	657.3	-25.69	-0.06	1
STM14_0865	ybgE	hypothetical protein	4	10.8	6.82	1.44	1
STM14_0866	ybgC	acyl-CoA thioester hydrolase YbgC	0	0	0	0	1
STM14_0867	tolQ	colicin uptake protein TolQ	0	1.4	1.35	1.23	1
STM14_0868	tolR	colicin uptake protein TolR	272	289.4	17.43	0.09	1
STM14_0869	tolA	cell envelope integrity inner membrane protein TolA	331	503.1	172.13	0.6	0.6244
STM14_0870	tolB	translocation protein TolB	1730	2421	690.97	0.48	0.658
STM14_0871	pal	peptidoglycan-associated outer membrane lipoprotein	149	90.6	-58.38	-0.72	0.6597
STM14_0872	ybgF	hypothetical protein	3164	3582.8	418.76	0.18	0.8183
STM14_0873	-	hypothetical protein	3329	4048	719.02	0.28	0.7301
STM14_0874	lysT	Lys tRNA	65	127.1	62.13	0.97	1
STM14_0875	valT	Val tRNA	0	0	0	0	1
STM14_0876	lysW	Lys tRNA	0	0	0	0	1
STM14_0877	lysY	Lys tRNA	0	0	0	0	1
STM14_0878	lysZ	Lys tRNA	1	1.4	0.35	0.44	1
STM14_0879	-	hypothetical protein	0	0	0	0	1
STM14_0880	nadA	quinolinate synthetase	953	1042.8	89.77	0.13	0.8288
STM14_0881	pnuC	nucleoside/purine/pyrimidine transporter	668	737.1	69.11	0.14	0.8673
STM14_0882	ybgR	zinc transporter ZitB	1865	1732.5	-132.45	-0.11	0.8619
STM14_0883	ybgS	hypothetical protein	1110	5155.7	4045.72	2.22	0.4117
STM14_0884	aroG	phospho-2-dehydro-3-deoxyheptonate aldolase	729	903.5	174.47	0.31	0.714
STM14_0885	-	fumarate hydratase	3667	3838.4	171.38	0.07	0.9203
STM14_0886	-	fumarate hydratase	8615	8708.7	93.72	0.02	0.9683
STM14_0887	-	transcriptional regulator	2667	4088.6	1421.6	0.62	0.5321
STM14_0888	-	transcriptional regulator	13564	20702.7	7138.66	0.61	0.7368
STM14_0889	-	putative cation transporter	5425	5245	-180.02	-0.05	0.9477
STM14_0890	dcoC	oxaloacetate decarboxylase subunit gamma	2213	2673.9	460.88	0.27	0.7233
STM14_0892	dcoB	oxaloacetate decarboxylase beta chain	565	844	278.96	0.58	0.3809
STM14_0893	-	putative cytoplasmic protein	1485	1436.4	-48.65	-0.05	0.9772
STM14_0894	-	putative ABC transport protein	3326	4042.6	716.61	0.28	0.7083
STM14_0895	-	putative ABC-type cobalamin/Fe3+-siderophore transport component	3197	3266.3	69.28	0.03	0.9732
STM14_0896	gpmA	phosphoglyceromutase	0	0	0	0	1
STM14_0897	-	hypothetical protein	394	408.5	14.45	0.05	0.6011
STM14_0898	galM	aldose 1-epimerase	397	493.7	96.66	0.31	0.7614
STM14_0899	galK	galactokinase	846	1084.7	238.7	0.36	0.5911
STM14_0900	galT	galactose-1-phosphate uridylyltransferase	360	390.9	30.87	0.12	0.8692
STM14_0901	galE	UDP-galactose-4-epimerase	473	476.1	3.08	0.01	0.99
STM14_0902	-	putative inner membrane protein	7304	6661	-642.96	-0.13	0.8123
STM14_0903	-	hypothetical protein	431	313.8	-117.22	-0.46	1
STM14_0904	modF	putative molybdenum transport ATP-binding protein ModF	6301	5506	-794.99	-0.19	0.734
STM14_0905	modE	DNA-binding transcriptional regulator ModE	429	258.3	-170.67	-0.73	0.5723
STM14_0906	-	hypothetical protein	66	17.6	-48.42	-1.91	1
STM14_0907	modA	molybdate transporter periplasmic protein	571	436.9	-134.14	-0.39	0.7576
STM14_0908	modB	molybdate ABC transporter permease protein	685	582.9	-102.07	-0.23	0.8965
STM14_0909	modC	molybdate transporter ATP-binding protein	963	894	-69	-0.11	0.9332
STM14_0910	ybhA	phosphotransferase	1066	914.3	-151.71	-0.22	0.769
STM14_0911	ybhE	6-phosphogluconolactonase	571	423.3	-147.67	-0.43	0.6626
STM14_0912	ybhC	putative pectinesterase	481	338.1	-142.88	-0.51	0.8542
STM14_0913	hutI	imidazolonepropionase	1827	1798.8	-28.18	-0.02	0.9746
STM14_0914	hutG	formimidoylglutamase	255	63.6	-191.43	-2	0.2
STM14_0915	hutC	histidine utilization repressor	663	852.1	189.07	0.36	0.8571
STM14_0917	hutH	histidine ammonia-lyase	1417	1206.4	-210.57	-0.23	0.7785
STM14_0918	ybhB	putative kinase inhibitor protein	118	92	-26.03	-0.36	0.9029
STM14_0919	bioA	adenosylmethionine--8-amino-7-oxononanoate transaminase	1010	664.1	-345.92	-0.6	0.6072
STM14_0920	bioB	biotin synthetase	1446	1888.1	442.08	0.38	0.537
STM14_0921	bioF	8-amino-7-oxononanoate synthase	3471	3707.2	236.19	0.09	0.9096
STM14_0922	bioC	biotin biosynthesis protein BioC	2445	2864.6	419.59	0.23	0.7688
STM14_0923	bioD_1	dithiobiotin synthetase	6770	7587.5	817.5	0.16	0.862
STM14_0924	-	hypothetical protein	0	0	0	0	1
STM14_0925	-	hypothetical protein	1087	1011.7	-75.33	-0.1	0.9295
STM14_0926	uvrB	excinuclease ABC subunit B	2835	3386.7	551.65	0.26	0.756
STM14_1000	-	hypothetical protein	178	242.1	64.1	0.44	0.5425
STM14_1001	-	putative cytoplasmic protein	3863	3290.6	-572.38	-0.23	0.7596
STM14_1002	-	putative electron transfer protein beta subunit	10292	18695.6	8403.55	0.86	0.5704
STM14_1003	-	putative electron transfer protein alpha subunit	12164	13061.1	897.05	0.1	0.7964
STM14_1005	-	putative acyl-CoA dehydrogenase	81109	94099.9	12990.9	0.21	0.6189
STM14_1006	-	hypothetical protein	508	534.2	26.24	0.07	0.9263
STM14_1007	-	putative dehydrogenase	28945	47334.7	18389.7	0.71	0.1973
STM14_1008	-	putative transcriptional regulator	19352	36031.8	16679.8	0.9	0.1483
STM14_1009	-	putative inner membrane protein	9717	10315.5	598.49	0.09	0.8823
STM14_1010	-	hypothetical protein	74	243.4	169.45	1.72	0.334
STM14_1012	yliJ	putative glutathione S-transferase	1387	1858.3	471.33	0.42	0.7515
STM14_1013	dacC	D-alanyl-D-alanine carboxypeptidase fraction C	2651	2583.3	-67.73	-0.04	0.9582
STM14_1014	deoR	DNA-binding transcriptional repressor DeoR	1898	2702.3	804.29	0.51	0.5864
STM14_1015	ybjG	undecaprenyl pyrophosphate phosphatase	2541	2575.2	34.15	0.02	0.9741
STM14_1016	mdfA	multidrug translocase	1466	1157.7	-308.26	-0.34	0.7182
STM14_1017	-	putative hydrolase	875	950.8	75.8	0.12	0.868
STM14_1018	-	putative transport protein/regulator	1147	1439.1	292.06	0.33	0.6395
STM14_1019	-	hypothetical protein	0	0	0	0	1
STM14_1020	-	putative regulatory protein	1169	1508	339.03	0.37	0.7416
STM14_1021	-	hypothetical protein	6813	6911.3	98.25	0.02	0.9784
STM14_1022	ybjM	putative inner membrane protein	4324	4706.7	382.69	0.12	0.8734
STM14_1023	grxA	glutaredoxin 1	157	255.6	98.62	0.7	0.6721
STM14_1024	ybjC	hypothetical protein	1044	996.8	-47.21	-0.07	0.9385
STM14_1025	mdaA	nitroreductase A	1281	1491.8	210.8	0.22	0.7745
STM14_1026	rimK	ribosomal protein S6 modification protein	190	201.5	11.52	0.08	1
STM14_1027	ybjN	putative cytoplasmic protein	655	666.8	11.78	0.03	0.9913
STM14_1028	potF	putrescine ABC transporter periplasmic substrate-binding protein	1488	1482.3	-5.66	-0.01	0.9952
STM14_1029	potG	putrescine transporter ATP-binding subunit	5129	6717.8	1588.85	0.39	0.703
STM14_1030	potH	putrescine ABC transporter membrane protein	1257	1314.6	57.63	0.06	0.9174
STM14_1031	potI	putrescine ABC transporter membrane protein	730	941.3	211.34	0.37	1
STM14_1032	ybjO	putative inner membrane protein	3228	516.7	-2711.35	-2.64	0.4546
STM14_1033	rumB	23S rRNA methyluridine methyltransferase	819	787.2	-31.85	-0.06	0.9545
STM14_1034	-	conserved hypothetical protein	983	649.2	-333.8	-0.6	0.5692
STM14_1035	ulaA_1	ascorbate-specific PTS system enzyme IIC	18127	13430.3	-4696.71	-0.43	0.2688
STM14_1036	-	putative inner membrane protein	4155	3791	-363.95	-0.13	0.784
STM14_1037	-	putative sulfatase	3719	4724.3	1005.27	0.35	0.7083
STM14_1038	-	hypothetical protein	0	0	0	0	1
STM14_1039	artJ	arginine transport system component	1421	1347.1	-73.91	-0.08	0.9335
STM14_1040	artM	arginine transporter permease subunit ArtM	1424	1183.4	-240.57	-0.27	0.7616
STM14_1041	artQ	arginine transporter permease subunit ArtQ	111	96	-14.97	-0.21	0.6018
STM14_1042	artI	arginine transport system	618	630.3	12.26	0.03	0.9724
STM14_1043	artP	arginine transporter ATP-binding subunit	136	112.3	-23.74	-0.28	0.793
STM14_1044	ybjP	putative lipoprotein	603	524.8	-78.23	-0.2	0.8254
STM14_1045	orfB	hypothetical protein	1104	968.4	-135.61	-0.19	0.83
STM14_1046	ybjR	putative aminidase	239	182.6	-56.41	-0.39	0.6895
STM14_1047	-	putative nucleoside-diphosphate-sugar epimerase	674	841.3	167.25	0.32	0.6464
STM14_1048	ybjT	putative nucleoside-diphosphate-sugar epimerase	746	472	-273.98	-0.66	0.6246
STM14_1049	ltaA	L-threonine aldolase	1192	1305.2	113.16	0.13	0.8782
STM14_1050	poxB	pyruvate dehydrogenase	2180	1743.4	-436.63	-0.32	0.6981
STM14_1051	hcr	HCP oxidoreductase, NADH-dependent	1815	1981.4	166.41	0.13	0.8565
STM14_1052	hcp	hydroxylamine reductase	3423	3327.1	-95.86	-0.04	0.9658
STM14_1053	-	hypothetical protein	0	0	0	0	1
STM14_1054	ybjE	putative inner membrane protein	2792	2784.8	-7.21	0	0.9959
STM14_1055	-	hypothetical protein	2282	2342.5	60.52	0.04	0.9329
STM14_1056	ybjD	hypothetical protein	2959	3248.7	289.7	0.13	0.8709
STM14_1057	ybjX	VirK-like protein	5431	5128.7	-302.33	-0.08	0.8764
STM14_1058	ybjY	macrolide transporter subunit MacA	1923	1982.8	59.76	0.04	0.9529
STM14_1059	ybjZ	macrolide transporter ATP-binding /permease protein	3133	3035	-98	-0.05	0.9526
STM14_1060	-	hypothetical protein	0	0	0	0	1
STM14_1061	-	hypothetical protein	0	0	0	0	1
STM14_1062	cspD	stress response protein	858	1037.4	179.36	0.27	0.8152
STM14_1063	clpS	ATP-dependent Clp protease adaptor protein ClpS	92	129.8	37.84	0.5	0.6074
STM14_1064	clpA	ATP-dependent Clp protease ATP-binding subunit	1104	1102.3	-1.72	0	0.9974
STM14_1065	-	hypothetical protein	804	818.3	14.26	0.03	0.961
STM14_1066	tnpA_3	transposase	4075	4395.6	320.61	0.11	0.7255
STM14_1067	-	hypothetical protein	1	0	-1	-1	1
STM14_1068	-	putative integrase	437	190.7	-246.3	-1.2	0.3102
STM14_1069	-	hypothetical protein	120	113.6	-6.39	-0.08	1
STM14_1070	-	putative cytoplasmic protein	649	676.2	27.25	0.06	0.971
STM14_1071	serW	Ser tRNA	37	13.5	-23.48	-1.45	1
STM14_1072	-	SlsA	209	284	75.02	0.44	0.6721
STM14_1073	-	putative cytoplasmic protein	839	2393.9	1554.92	1.51	0.3854
STM14_1074	-	putative transcriptional regulator	133	394.9	261.93	1.57	0.2939
STM14_1075	infA	translation initiation factor IF-1	0	0	0	0	1
STM14_1076	-	putative inner membrane protein	223	196.1	-26.89	-0.19	0.8995
STM14_1077	aat	leucyl/phenylalanyl-tRNA--protein transferase	529	593.7	64.75	0.17	0.7713
STM14_1078	cydC	cysteine/glutathione ABC transporter membrane/ATP-binding component	0	1.4	1.35	1.23	1
STM14_1079	cydD	cysteine/glutathione ABC transporter membrane/ATP-binding component	37	39.2	2.22	0.08	0.9979
STM14_1080	trxB	thioredoxin reductase	48	18.9	-29.07	-1.34	0.5432
STM14_1081	-	hypothetical protein	11	12.2	1.17	0.15	1
STM14_1082	-	hypothetical protein	240	87.9	-152.09	-1.45	0.7255
STM14_1083	lrp	leucine-responsive transcriptional regulator	67	94.7	27.67	0.5	1
STM14_1084	ftsK	DNA translocase FtsK	141	54.1	-86.9	-1.38	0.3868
STM14_1085	lolA	outer-membrane lipoprotein carrier protein	0	0	0	0	1
STM14_1086	ycaJ	recombination factor protein RarA	427	413.9	-13.14	-0.05	0.9516
STM14_1087	-	hypothetical protein	0	0	0	0	1
STM14_1088	serS	seryl-tRNA synthetase	0	0	0	0	1
STM14_1089	dmsA	anaerobic dimethyl sulfoxide reductase subunit A	1415	1218.6	-196.4	-0.22	0.7751
STM14_1090	dmsB	anaerobic dimethyl sulfoxide reductase subunit B	166	144.7	-21.28	-0.2	0.8215
STM14_1091	dmsC	anaerobic dimethyl sulfoxide reductase subunit C	22	12.2	-9.83	-0.85	0.6962
STM14_1092	-	hypothetical protein	0	0	0	0	1
STM14_1093	-	hypothetical protein	521	519.4	-1.64	0	0.9678
STM14_1094	ycaD	MFS family transporter	3883	3700.4	-182.57	-0.07	0.8975
STM14_1095	ycaM	putative amino-acid transporter	18377	17387.7	-989.31	-0.08	0.8265
STM14_1096	pflA	pyruvate formate lyase-activating enzyme 1	5552	5942.9	390.87	0.1	0.903
STM14_1097	-	putative cytoplasmic protein	1987	1897.6	-89.45	-0.07	0.9267
STM14_1098	-	SopD-like protein	3370	3475.9	105.91	0.04	0.9413
STM14_1099	pflB	pyruvate formate lyase I	5690	6297.2	607.22	0.15	0.8157
STM14_1100	focA	formate transporter	4686	5044.8	358.81	0.11	0.8006
STM14_1101	ycaO	putative cytoplasmic protein	4190	3685.6	-504.45	-0.19	0.7724
STM14_1102	-	hypothetical protein	165	200.2	35.17	0.28	0.6579
STM14_1103	ycaP	putative inner membrane protein	863	956.2	93.21	0.15	0.8675
STM14_1104	-	hypothetical protein	0	0	0	0	1
STM14_1105	serC	phosphoserine aminotransferase	2136	2498.1	362.06	0.23	0.7203
STM14_1106	aroA	3-phosphoshikimate 1-carboxyvinyltransferase	706	488.3	-217.75	-0.53	0.5121
STM14_1107	ycaL	putative Zn-dependent protease	1095	757.4	-337.6	-0.53	0.6276
STM14_1108	-	hypothetical protein	213	315.1	102.13	0.57	0.6925
STM14_1109	cmk	cytidylate kinase	27	75.7	48.74	1.49	1
STM14_1110	rpsA	30S ribosomal protein S1	30	0	-30	-4	0.3321
STM14_1111	ihfB	integration host factor subunit beta	46	23	-23.01	-1	1
STM14_1112	ycaI	hypothetical protein	2826	3102.6	276.63	0.13	0.8556
STM14_1113	msbA	lipid transporter ATP-binding/permease protein	1	0	-1	-1	1
STM14_1114	lpxK	tetraacyldisaccharide 4'-kinase	0	0	0	0	1
STM14_1115	ycaQ	putative cytoplasmic protein	9580	11805.9	2225.94	0.3	0.791
STM14_1116	ycaR	hypothetical protein	0	0	0	0	1
STM14_1117	kdsB	3-deoxy-manno-octulosonate cytidylyltransferase	0	0	0	0	1
STM14_1118	-	hypothetical protein	6	31.1	25.11	2.37	0.6632
STM14_1119	-	hypothetical protein	1161	1290.3	129.28	0.15	0.8673
STM14_1120	ycbC	hypothetical protein	1666	1671.7	5.69	0	0.9906
STM14_1121	smtA	putative metallothionein SmtA	498	438.2	-59.79	-0.18	0.8534
STM14_1122	mukF	condesin subunit F	25	0	-25	-4.7	1
STM14_1123	mukE	condesin subunit E	1	0	-1	-1	1
STM14_1124	mukB	cell division protein MukB	0	0	0	0	1
STM14_1125	ycbB	hypothetical protein	3383	3681.5	298.49	0.12	0.8673
STM14_1126	ycbK	putative outer membrane protein	893	1045.5	152.48	0.23	0.9719
STM14_1127	ycbL	putative metallo-beta-lactamase	1543	1122.6	-420.43	-0.46	0.605
STM14_1128	aspC	aromatic amino acid aminotransferase	512	459.8	-52.15	-0.15	0.9104
STM14_1129	-	hypothetical protein	0	0	0	0	1
STM14_1130	ompF	outer membrane protein F precursor	732	724.9	-7.06	-0.01	0.9823
STM14_1131	-	hypothetical protein	0	0	0	0	1
STM14_1132	asnS	asparaginyl-tRNA synthetase	0	0	0	0	1
STM14_1133	-	hypothetical protein	0	0	0	0	1
STM14_1134	-	putative leucine response regulator	1919	1646	-273.01	-0.22	0.7857
STM14_1135	-	hypothetical protein	2163	2654.9	491.95	0.3	0.678
STM14_1136	-	diaminopropionate ammonia-lyase	14898	13845.5	-1052.5	-0.11	0.7855
STM14_1137	-	conserved hypothetical protein	423	407.1	-15.9	-0.06	0.9012
STM14_1138	-	putative transcriptional regulator	12209	11454.3	-754.71	-0.09	0.82
STM14_1139	pncB	nicotinate phosphoribosyltransferase	425	399	-26.01	-0.09	0.8054
STM14_1140	-	integrase	4621	5138.1	517.13	0.15	0.789
STM14_1141	-	excisionase	244	127.1	-116.87	-0.94	0.4892
STM14_1142	-	hypothetical protein	197	198.8	1.82	0.01	1
STM14_1143	-	hypothetical protein	4326	3561.1	-764.88	-0.28	0.6141
STM14_1144	-	exodeoxyribonuclease	5141	5192.2	51.23	0.01	0.9712
STM14_1145	-	hypothetical protein	2509	3147.3	638.26	0.33	0.6353
STM14_1146	-	hypothetical protein	397	534.2	137.24	0.43	0.6987
STM14_1147	-	hypothetical protein	502	442.3	-59.73	-0.18	0.7993
STM14_1148	-	regulatory protein	0	1.4	1.35	1.23	1
STM14_1149	-	conserved hypothetical protein	410	501.8	91.78	0.29	0.6755
STM14_1150	-	regulatory protein	615	261	-353.97	-1.24	0.3123
STM14_1151	-	regulatory protein	8099	6997.8	-1101.19	-0.21	0.6132
STM14_1152	-	putative replication protein	635	403	-231.96	-0.66	0.5589
STM14_1153	-	hypothetical protein	97	156.9	59.89	0.69	0.521
STM14_1154	-	hypothetical protein	3136	2492.7	-643.35	-0.33	0.6486
STM14_1155	-	hypothetical protein	2283	1880	-403.03	-0.28	0.6949
STM14_1156	-	hypothetical protein	1019	798	-221.03	-0.35	0.6999
STM14_1157	-	hypothetical protein	4883	3858.7	-1024.33	-0.34	0.7576
STM14_1158	-	hypothetical protein	1431	917	-514.01	-0.64	0.3376
STM14_1159	-	hypothetical protein	1249	1211.8	-37.16	-0.04	0.9701
STM14_1160	-	hypothetical protein	124	198.8	74.82	0.68	0.6016
STM14_1161	-	hypothetical protein	0	21.6	21.64	3.56	0.3251
STM14_1162	-	putative molecular chaperone	10528	8589.7	-1938.3	-0.29	0.5626
STM14_1163	-	hypothetical protein	2047	1467.5	-579.54	-0.48	0.5975
STM14_1164	-	hypothetical protein	1073	996.8	-76.21	-0.11	1
STM14_1165	-	hypothetical protein	2762	1575.7	-1186.34	-0.81	0.3317
STM14_1166	gtgA	bacteriophage virulence determinant	7286	6389.2	-896.81	-0.19	0.612
STM14_1167	-	hypothetical protein	1079	904.8	-174.18	-0.25	0.7928
STM14_1168	-	lysozyme	2396	1990.9	-405.13	-0.27	0.7356
STM14_1169	-	hypothetical protein	1871	1528.3	-342.68	-0.29	0.694
STM14_1170	-	hypothetical protein	1773	1430.9	-342.06	-0.31	0.7507
STM14_1171	-	hypothetical protein	2637	2300.6	-336.4	-0.2	0.7553
STM14_1172	-	phage portal protein, lambda family	1485	1118.5	-366.49	-0.41	0.5998
STM14_1173	-	Clp protease-like protein	2409	1804.2	-604.77	-0.42	0.5459
STM14_1174	-	putative RecA/RadA recombinase	140	129.8	-10.16	-0.11	0.8078
STM14_1175	-	ATP-binding sugar transporter-like protein	445	431.4	-13.55	-0.04	0.9421
STM14_1176	-	minor tail protein	223	158.2	-64.76	-0.49	0.6406
STM14_1177	-	minor tail protein	1031	892.6	-138.35	-0.21	0.8007
STM14_1178	-	major tail protein	645	796.6	151.62	0.3	0.7353
STM14_1179	-	minor tail protein	1147	1343	196.03	0.23	0.6985
STM14_1180	-	minor tail protein	294	294.8	0.84	0	1
STM14_1181	-	minor tail protein	1882	1747.4	-134.58	-0.11	0.8637
STM14_1182	-	minor tail protein	467	604.6	137.57	0.37	0.6751
STM14_1183	-	attachment/invasion protein	6450	4902.8	-1547.2	-0.4	0.5751
STM14_1184	sodC_1	superoxide dismutase precursor	2684	2085.5	-598.45	-0.36	0.6495
STM14_1185	-	minor tail protein	2729	1888.1	-840.92	-0.53	0.4805
STM14_1186	-	tail assembly protein	1095	1030.6	-64.4	-0.09	0.9256
STM14_1187	-	tail assembly protein	678	718.2	40.18	0.08	0.909
STM14_1188	-	host specificity protein J	6504	6450.1	-53.95	-0.01	0.979
STM14_1189	-	conserved hypothetical protein	173	120.4	-52.63	-0.52	1
STM14_1190	-	tail fiber protein	9416	11221.7	1805.66	0.25	0.7209
STM14_1191	-	tail fiber assembly like-protein	3220	2511.6	-708.41	-0.36	0.5912
STM14_1192	-	caudovirales tail fibre assembly protein	977	1002.2	25.2	0.04	0.9704
STM14_1193	sseI	secreted effector protein	7583	6659.7	-923.31	-0.19	0.6792
STM14_1195	-	hypothetical protein	3001	2874.1	-126.95	-0.06	0.9279
STM14_1196	-	hypothetical protein	1109	1038.7	-70.28	-0.09	0.9242
STM14_1197	-	hypothetical protein	3613	3198.7	-414.35	-0.18	0.713
STM14_1198	-	MsgA-like protein	1452	1583.8	131.77	0.13	0.8881
STM14_1199	pepN	aminopeptidase N	3156	2865.9	-290.06	-0.14	0.8097
STM14_1200	pyrD	dihydroorotate dehydrogenase 2	6990	5216.6	-1773.42	-0.42	0.3224
STM14_1201	-	hypothetical protein	985	806.1	-178.91	-0.29	0.7849
STM14_1202	ycbW	putative cytoplasmic protein	3093	25210.5	22117.5	3.03	0.578
STM14_1203	-	putative iron-sulfur protein	1607	1647.3	40.34	0.04	0.9703
STM14_1204	ycbY	23S rRNA m(2)G2445 methyltransferase	3063	3323.1	260.08	0.12	0.8669
STM14_1205	uup	ABC transporter ATPase component	1372	1823.2	451.16	0.41	0.6083
STM14_1206	pqiA	paraquat-inducible protein A	775	848	73.02	0.13	0.8885
STM14_1207	pqiB	paraquat-inducible protein B	1196	1393.1	197.07	0.22	0.8241
STM14_1208	ymbA	putative outer membrane protein	0	5.4	5.41	2.68	1
STM14_1209	-	hypothetical protein	995	1367.4	372.37	0.46	0.664
STM14_1210	rmf	ribosome modulation factor	0	0	0	0	1
STM14_1211	fabA	3-hydroxydecanoyl-(acyl carrier protein) dehydratase	0	0	0	0	1
STM14_1212	lonH	putative protease	1405	1677.1	272.1	0.26	0.8045
STM14_1213	ycbG	hypothetical protein	148	97.4	-50.62	-0.6	0.6662
STM14_1214	ompA	outer membrane protein A	648	746.6	98.58	0.2	0.8383
STM14_1215	sulA	SOS cell division inhibitor	2224	2558.9	334.92	0.2	0.7988
STM14_1216	-	hypothetical protein	0	0	0	0	1
STM14_1217	yccR	putative DNA transformation protein	2667	3174.3	507.31	0.25	0.7625
STM14_1218	yccS	putative transporter	5315	6310.7	995.75	0.25	0.7611
STM14_1219	yccF	hypothetical protein	739	649.2	-89.8	-0.19	0.7127
STM14_1220	helD	DNA helicase IV	3397	3131	-265.97	-0.12	0.8378
STM14_1221	mgsA	methylglyoxal synthase	2373	2433.1	60.14	0.04	0.8646
STM14_1222	yccT	hypothetical protein	220	250.2	30.21	0.19	0.5569
STM14_1223	-	putative cytoplasmic protein	947	792.6	-154.44	-0.26	0.6894
STM14_1224	yccV	putative inner membrane protein	1093	1248.4	155.35	0.19	0.8131
STM14_1225	yccW	putative SAM-dependent methyltransferase	799	927.8	128.81	0.22	0.841
STM14_1226	-	putative outer membrane protein	1494	1298.4	-195.6	-0.2	0.903
STM14_1227	-	regulatory protein	2884	2337.1	-546.89	-0.3	0.713
STM14_1228	yccX	putative phosphohydrolase	296	300.3	4.25	0.02	1
STM14_1229	yccK	sulfurtransferase TusE	0	0	0	0	1
STM14_1230	yccA	hypothetical protein	1456	1251.1	-204.94	-0.22	0.8103
STM14_1231	serT	Ser tRNA	8	0	-8	-3.17	1
STM14_1232	pipA	pathogenicity island-encoded protein A	12566	11068.8	-1497.17	-0.18	0.7706
STM14_1233	pipB	secreted effector protein	17669	15196.6	-2472.35	-0.22	0.6377
STM14_1234	-	hypothetical protein	1690	1692	1.97	0	0.9987
STM14_1235	-	putative inner membrane protein	2025	1882.7	-142.33	-0.11	0.904
STM14_1236	pipC	pathogenicity island-encoded protein C	5280	4092.7	-1187.35	-0.37	0.5042
STM14_1237	sopB	secreted effector protein	13169	10829.4	-2339.56	-0.28	0.3681
STM14_1238	orfX	putative cytoplasmic protein	898	791.2	-106.79	-0.18	0.8199
STM14_1239	-	putative cytoplasmic protein	266	282.7	16.67	0.09	0.8945
STM14_1240	pipD	pathogenicity island-encoded protein D	11060	9974.7	-1085.34	-0.15	0.6984
STM14_1241	copS	copper resistance protein	4397	3810	-587.02	-0.21	0.7097
STM14_1242	copR	transcriptional regulatory protein YedW	1597	1255.1	-341.88	-0.35	0.7063
STM14_1243	-	hypothetical protein	2997	2979.5	-17.45	-0.01	0.9908
STM14_1244	-	hypothetical protein	260	148.8	-111.23	-0.81	0.7264
STM14_1245	-	hypothetical protein	1136	1128	-8.02	-0.01	0.9883
STM14_1246	hpaC	4-hydroxyphenylacetate catabolism	2129	1432.3	-696.71	-0.57	0.5886
STM14_1247	hpaB	4-hydroxyphenylacetate catabolism	2097	1920.5	-176.46	-0.13	0.8523
STM14_1248	hpaR	4-hydroxyphenylacetate catabolism	140	81.1	-58.85	-0.79	0.6665
STM14_1249	-	hypothetical protein	109	13.5	-95.48	-3.01	1
STM14_1250	hpaG	4-hydroxyphenylacetate catabolism	1097	1118.5	21.51	0.03	0.9655
STM14_1251	hpaE	4-hydroxyphenylacetate catabolism	927	1210.5	283.48	0.38	0.6976
STM14_1252	hpaD	4-hydroxyphenylacetate catabolism	1811	2124.8	313.77	0.23	0.8193
STM14_1253	hpaF	4-hydroxyphenylacetate catabolism	393	389.5	-3.48	-0.01	1
STM14_1254	-	hypothetical protein	136	32.5	-103.54	-2.07	0.9921
STM14_1255	hpaH	4-hydroxyphenylacetate catabolism	589	532.9	-56.12	-0.14	0.9151
STM14_1256	hpaI	4-hydroxyphenylacetate catabolism	141	263.7	122.74	0.9	0.6201
STM14_1257	hpaX	4-hydroxyphenylacetate catabolism	3051	2365.5	-685.48	-0.37	0.6057
STM14_1258	hpaA	4-hydroxyphenylacetate catabolism	1017	752	-265.01	-0.44	0.7324
STM14_1259	-	putative periplasmic protein	1624	1412	-211.99	-0.2	0.7895
STM14_1260	-	hypothetical protein	2633	3175.7	542.66	0.27	0.8151
STM14_1261	-	hypothetical protein	5632	4732.4	-899.62	-0.25	0.691
STM14_1262	-	conserved hypothetical protein	2272	1990.9	-281.13	-0.19	0.8461
STM14_1263	yccD	chaperone-modulator protein CbpM	2093	1828.6	-264.43	-0.19	0.9149
STM14_1264	cbpA	curved DNA-binding protein CbpA	10673	10928.2	255.17	0.03	0.851
STM14_1265	-	hypothetical protein	23	39.2	16.22	0.77	1
STM14_1266	scsA	suppression of copper sensitivity protein A	102	138	35.95	0.44	0.6988
STM14_1267	scsB	suppression of copper sensitivity protein	2258	2465.6	207.6	0.13	0.8714
STM14_1268	scsC	suppression of copper sensitivity protein	797	972.4	175.44	0.29	0.774
STM14_1269	scsD	suppression of copper sensitivity protein	3803	3736.9	-66.05	-0.03	0.9735
STM14_1270	agp	glucose-1-phosphatase/inositol phosphatase	2575	3117.5	542.5	0.28	0.732
STM14_1271	yccJ	hypothetical protein	819	839.9	20.9	0.04	0.67
STM14_1272	wraB	TrpR binding protein WrbA	981	1103.6	122.64	0.17	0.8623
STM14_1273	-	hypothetical protein	2026	1788	-238	-0.18	0.7706
STM14_1275	ymdF	putative cytoplasmic protein	0	0	0	0	1
STM14_1276	ycdC	putative transcriptional repressor	669	697.9	28.89	0.06	0.739
STM14_1277	-	putative periplasmic protein	278	1140.2	862.15	2.04	0.7045
STM14_1279	-	hypothetical protein	603	624.9	21.85	0.05	0.9452
STM14_1280	-	hypothetical protein	1288	1299.7	11.75	0.01	0.9521
STM14_1281	putP	major sodium/proline symporter	1925	2304.7	379.65	0.26	0.684
STM14_1282	-	hypothetical protein	117	140.7	23.66	0.27	0.6666
STM14_1283	-	hypothetical protein	83	97.4	14.38	0.23	0.7954
STM14_1285	-	putative transcriptional regulator	2700	1944.9	-755.11	-0.47	0.4213
STM14_1286	-	hypothetical protein	907	789.9	-117.14	-0.2	0.8025
STM14_1287	-	putative sodium/glucose cotransporter	15498	13341	-2156.98	-0.22	0.4405
STM14_1288	-	hypothetical protein	1444	1430.9	-13.06	-0.01	0.9803
STM14_1289	-	hypothetical protein	4799	3968.2	-830.78	-0.27	0.6239
STM14_1290	-	N-acetylmannosamine-6-phosphate 2-epimerase	5498	5347.8	-150.23	-0.04	0.9371
STM14_1291	-	hypothetical protein	0	0	0	0	1
STM14_1292	-	hypothetical protein	1011	934.6	-76.43	-0.11	0.8945
STM14_1293	-	putative inner membrane protein	8296	7112.8	-1183.22	-0.22	0.6666
STM14_1294	-	putative outer membrane protein	4029	4138.6	109.64	0.04	0.9578
STM14_1295	-	putative sialic acid transporter	17292	18974.2	1682.17	0.13	0.7934
STM14_1296	-	putative dehydrogenase	4690	4229.3	-460.74	-0.15	0.8349
STM14_1297	serX	Ser tRNA	48	28.4	-19.6	-0.76	0.6767
STM14_1298	-	hypothetical protein	1088	900.8	-187.24	-0.27	1
STM14_1299	ycdW	putative oxidoreductase	5669	5974	304.98	0.08	0.9017
STM14_1300	ycdX	putative hydrolase	1908	2614.4	706.37	0.45	0.6565
STM14_1301	ycdY	putative oxidoreductase component	1448	1756.9	308.89	0.28	0.7982
STM14_1302	ycdZ	putative inner membrane protein	459	332.7	-126.29	-0.46	0.7468
STM14_1303	csgG	putative curli operon transcriptional regulator	22223	24566.7	2343.74	0.14	0.8719
STM14_1304	csgF	curli assembly protein CsgF	5193	5216.6	23.58	0.01	0.9925
STM14_1305	csgE	curli assembly protein CsgE	3616	3377.2	-238.82	-0.1	0.8837
STM14_1306	csgD	DNA-binding transcriptional regulator CsgD	4745	5853.6	1108.6	0.3	0.6711
STM14_1307	-	hypothetical protein	3284	3264.9	-19.07	-0.01	0.9902
STM14_1308	-	hypothetical protein	2878	3181.1	303.07	0.14	0.7958
STM14_1309	csgB	curlin minor subunit	2939	3214.9	275.88	0.13	0.8035
STM14_1310	csgA	cryptic curlin major subunit	4427	4374	-53.03	-0.02	0.9787
STM14_1311	csgC	putative autoagglutination protein	5749	6132.2	383.22	0.09	0.8736
STM14_1312	ymdA	putative periplasmic protein	1662	1282.2	-379.83	-0.37	0.7259
STM14_1313	-	hypothetical protein	3409	2441.3	-967.74	-0.48	0.5032
STM14_1314	ymdC	putative phospholipase	5229	5066.5	-162.55	-0.05	0.9399
STM14_1315	mdoC	glucans biosynthesis protein	7243	6410.8	-832.17	-0.18	0.7281
STM14_1316	-	hypothetical protein	893	831.8	-61.21	-0.1	0.9256
STM14_1317	mdoG	glucan biosynthesis protein G	2205	1978.7	-226.3	-0.16	0.8529
STM14_1318	mdoH	glucosyltransferase MdoH	3238	3366.4	128.36	0.06	0.9282
STM14_1319	yceK	hypothetical protein	29	0	-29	-4.91	1
STM14_1320	msyB	hypothetical protein	23	13.5	-9.48	-0.77	0.6721
STM14_1321	yceE	drug efflux system protein MdtG	145	192.1	47.05	0.41	0.7216
STM14_1322	-	hypothetical protein	145	39.2	-105.78	-1.89	0.3007
STM14_1323	htrB	lipid A biosynthesis lauroyl acyltransferase	0	0	0	0	1
STM14_1324	yceA	hypothetical protein	1064	772.3	-291.72	-0.46	0.6619
STM14_1325	yceI	hypothetical protein	7748	8000	252.01	0.05	0.9456
STM14_1326	-	putative inner membrane protein	1342	1498.6	156.57	0.16	0.8386
STM14_1327	-	conserved hypothetical protein	607	530.2	-76.82	-0.2	0.7996
STM14_1328	yceO	putative inner membrane protein	116	90.6	-25.38	-0.36	0.668
STM14_1329	solA	N-methyltryptophan oxidase	2370	2410.1	40.15	0.02	0.9711
STM14_1330	bssS	biofilm formation regulatory protein BssS	1429	1386.3	-42.69	-0.04	0.9563
STM14_1331	dinI	DNA damage-inducible protein I	1029	902.1	-126.89	-0.19	0.8205
STM14_1332	pyrC	dihydroorotase	1718	1351.1	-366.86	-0.35	0.7647
STM14_1333	yceB	hypothetical protein	2366	1993.6	-372.42	-0.25	0.7318
STM14_1334	grxB	glutaredoxin 2	1073	812.9	-260.15	-0.4	0.7242
STM14_1335	yceL	multidrug resistance protein MdtH	806	628.9	-177.09	-0.36	0.7217
STM14_1336	rimJ	ribosomal-protein-S5-alanine N-acetyltransferase	318	447.7	129.68	0.49	0.6274
STM14_1337	yceH	hypothetical protein	255	263.7	8.74	0.05	1
STM14_1338	mviM	putative virulence protein	434	597.8	163.8	0.46	0.6069
STM14_1339	-	hypothetical protein	519	581.6	62.57	0.16	0.6714
STM14_1340	mviN	putative virulence protein	1	0	-1	-1	1
STM14_1341	flgN	putative FlgK/FlgL export chaperone	378	381.4	3.4	0.01	0.9716
STM14_1342	flgM	anti-sigma28 factor FlgM	686	944	258.04	0.46	0.5931
STM14_1343	flgA	flagellar basal body P-ring biosynthesis protein FlgA	874	866.9	-7.05	-0.01	1
STM14_1344	-	flagellar basal body P-ring biosynthesis protein FlgA	3	1.4	-1.65	-1.15	1
STM14_1345	flgB	flagellar basal body rod protein FlgB	166	133.9	-32.1	-0.31	1
STM14_1346	flgC	flagellar basal body rod protein FlgC	639	457.1	-181.86	-0.48	0.8653
STM14_1347	flgD	flagellar basal body rod modification protein	1117	806.1	-310.91	-0.47	0.7249
STM14_1348	flgE	flagellar hook protein FlgE	3138	3329.8	191.85	0.09	0.9436
STM14_1349	flgF	flagellar basal body rod protein FlgF	1710	30337.8	28627.8	4.15	0.743
STM14_1350	flgG	flagellar basal body rod protein FlgG	193	288.1	95.08	0.58	0.7544
STM14_1351	flgH	flagellar basal body L-ring protein	244	219.1	-24.9	-0.16	0.8473
STM14_1352	flgI	flagellar basal body P-ring protein	885	829.1	-55.92	-0.09	0.9351
STM14_1353	flgJ	peptidoglycan hydrolase	1544	1520.2	-23.79	-0.02	0.9803
STM14_1354	flgK	flagellar hook-associated protein FlgK	2140	1712.3	-427.74	-0.32	0.6113
STM14_1355	flgL	flagellar hook-associated protein FlgL	1236	881.8	-354.17	-0.49	0.5198
STM14_1356	-	hypothetical protein	0	4.1	4.06	1.6	0.3355
STM14_1357	rne	ribonuclease E	30	0	-30	-4.95	1
STM14_1359	rluC	23S rRNA pseudouridylate synthase C	256	179.9	-76.12	-0.51	0.6335
STM14_1360	-	putative inner membrane lipoprotein	2759	1554	-1204.98	-0.83	0.2355
STM14_1361	-	conserved hypothetical protein	659	604.6	-54.43	-0.12	0.7124
STM14_1362	maf_1	Maf-like protein	3731	3503	-228.04	-0.09	0.9209
STM14_1363	yceD	hypothetical protein	12	13.5	1.52	0.17	0.5991
STM14_1364	rpmF	50S ribosomal protein L32	0	0	0	0	1
STM14_1365	plsX	putative glycerol-3-phosphate acyltransferase PlsX	1134	1474.2	340.22	0.38	0.7153
STM14_1366	fabH	3-oxoacyl-(acyl carrier protein) synthase III	0	0	0	0	1
STM14_1367	fabD	acyl carrier protein S-malonyltransferase	0	0	0	0	1
STM14_1368	fabG	3-ketoacyl-(acyl-carrier-protein) reductase	0	0	0	0	1
STM14_1369	acpP	acyl carrier protein	0	0	0	0	1
STM14_1370	fabF	3-oxoacyl-(acyl carrier protein) synthase II	72	23	-49.01	-1.65	0.4961
STM14_1371	pabC	4-amino-4-deoxychorismate lyase	1294	938.6	-355.37	-0.46	0.6094
STM14_1372	yceG	hypothetical protein	916	692.5	-223.52	-0.4	0.5954
STM14_1373	tdk_1	thymidylate kinase	0	0	0	0	1
STM14_1374	holB	DNA polymerase III subunit delta'	0	2.7	2.7	1.23	0.3354
STM14_1375	ycfH	putative metallodependent hydrolase	20	63.6	43.57	1.67	1
STM14_1376	-	hypothetical protein	119	142	23.01	0.26	0.9068
STM14_1377	ptsG	glucose-specific PTS system IIBC components	1810	1686.6	-123.44	-0.1	0.9082
STM14_1378	fhuE	ferric-rhodotorulic acid outer membrane transporter	3013	2733.4	-279.61	-0.14	0.8989
STM14_1379	ycfF	purine nucleoside phosphoramidase	1459	1617.6	158.59	0.15	0.7798
STM14_1380	ycfL	putative outer membrane lipoprotein	76	64.9	-11.08	-0.23	0.6718
STM14_1381	ycfM	putative outer membrane lipoprotein	1090	1278.1	188.11	0.23	0.7928
STM14_1382	thiK	thiamine kinase	1223	1113.1	-109.9	-0.14	0.8781
STM14_1383	nagZ	beta-hexosaminidase	192	93.3	-98.68	-1.04	0.2129
STM14_1384	ycfP	hypothetical protein	319	545.1	226.06	0.77	0.5097
STM14_1385	ndh	respiratory NADH dehydrogenase 2	1100	357.1	-742.94	-1.62	0.3015
STM14_1386	ycfJ	hypothetical protein	140	343.5	203.53	1.3	0.8854
STM14_1387	ycfQ	putative transcriptional repressor	1253	1405.2	152.24	0.17	0.8116
STM14_1388	ycfR	putative outer membrane protein	11	2.7	-8.3	-2.02	0.3278
STM14_1389	ycfS	putative periplasmic protein	800	881.8	81.83	0.14	0.8688
STM14_1390	-	hypothetical protein	487	232.6	-254.37	-1.07	0.6651
STM14_1391	mfd	transcription-repair coupling factor	2929	2932.2	3.21	0	0.998
STM14_1392	ycfU	outer membrane-specific lipoprotein transporter subunit LolC	0	1.4	1.35	1.23	1
STM14_1393	lolD	lipoprotein transporter ATP-binding subunit	0	0	0	0	1
STM14_1394	ycfW	outer membrane-specific lipoprotein transporter subunit LolE	0	0	0	0	1
STM14_1395	ycfX	N-acetyl-D-glucosamine kinase	97	97.4	0.38	0.01	1
STM14_1396	cobB	NAD-dependent deacetylase	534	607.3	73.27	0.19	0.7986
STM14_1397	potD	spermidine/putrescine ABC transporter periplasmic substrate-binding protein	916	699.2	-216.76	-0.39	0.8428
STM14_1398	potC	spermidine/putrescine ABC transporter membrane protein	1437	1019.8	-417.22	-0.49	0.57
STM14_1399	-	hypothetical protein	51	17.6	-33.42	-1.54	1
STM14_1400	sifA	secreted effector protein	6200	5975.3	-224.67	-0.05	0.9185
STM14_1401	-	conserved hypothetical protein	1135	1115.8	-19.19	-0.02	0.978
STM14_1402	potB	spermidine/putrescine ABC transporter membrane protein	6887	6600.2	-286.82	-0.06	0.912
STM14_1403	potA	putrescine/spermidine ABC transporter ATPase protein	1228	848	-379.98	-0.53	0.4071
STM14_1404	pepT	peptidase T	3212	3339.3	127.31	0.06	0.9302
STM14_1406	tnpA_4	transposase	4158	4232	73.96	0.03	0.9362
STM14_1407	ycfD	putative cytoplasmic protein	4030	3026.9	-1003.11	-0.41	0.6021
STM14_1408	phoQ	sensor protein PhoQ	1953	1650	-302.95	-0.24	0.7223
STM14_1409	phoP	DNA-binding transcriptional regulator PhoP	338	390.9	52.87	0.21	0.9598
STM14_1410	purB	adenylosuccinate lyase	0	21.6	21.64	3.56	0.3281
STM14_1411	ycfC	hypothetical protein	22	43.3	21.28	0.98	0.7005
STM14_1412	trmU	tRNA (5-methylaminomethyl-2-thiouridylate)-methyltransferase	1	10.8	9.82	3.44	1
STM14_1413	ymfB	putative MutT-like protein	1090	1180.7	90.73	0.12	0.8632
STM14_1414	-	putative periplasmic protein	421	300.3	-120.75	-0.49	0.6883
STM14_1415	ymfC	putative ribosomal large subunit pseudouridine synthase	655	773.6	118.63	0.24	0.7204
STM14_1416	icdA	isocitrate dehydrogenase	47	51.4	4.39	0.13	0.9252
STM14_1417	-	prophage lambda integrase	17281	11271.7	-6009.3	-0.62	0.347
STM14_1418	-	excisionase	792	1118.5	326.51	0.5	0.635
STM14_1419	-	Eaa protein	3128	3693.7	565.67	0.24	0.8289
STM14_1420	-	conserved hypothetical protein	484	488.3	4.25	0.01	1
STM14_1421	-	conserved hypothetical protein	43	14.9	-28.12	-1.53	0.2958
STM14_1422	-	recombination and repair protein RecT	1579	1951.7	372.65	0.31	0.8014
STM14_1423	-	exodeoxyribonuclease 8	7553	7590.2	37.21	0.01	0.9858
STM14_1424	-	prophage RecE	603	946.7	343.75	0.65	0.5566
STM14_1425	-	hypothetical protein	0	0	0	0	1
STM14_1426	-	conserved hypothetical prophage protein	5	5.4	0.41	0.11	1
STM14_1427	-	conserved hypothetical protein	2653	2596.8	-56.21	-0.03	0.9575
STM14_1428	-	hypothetical protein	9784	10467	682.97	0.1	0.7996
STM14_1429	-	putative regulator	0	18.9	18.93	2.87	0.1012
STM14_1430	-	conserved hypothetical protein	112	119	7.02	0.09	1
STM14_1431	-	prophage cI protein	434	431.4	-2.55	-0.01	1
STM14_1432	-	phage replication protein O	1394	1792.1	398.06	0.36	0.64
STM14_1433	-	phage replication protein P	3174	2763.1	-410.85	-0.2	0.8442
STM14_1434	-	Ead-like protein	536	532.9	-3.12	-0.01	0.9845
STM14_1435	-	DNA N-4 cytosine methyltransferase	426	313.8	-112.22	-0.44	0.6268
STM14_1436	-	Eaa-like protein	6385	4294.2	-2090.82	-0.57	0.4224
STM14_1437	-	hypothetical protein	5707	5565.5	-141.48	-0.04	0.9673
STM14_1438	-	hypothetical protein	2404	2291.1	-112.87	-0.07	0.9271
STM14_1439	-	prophage DinI	2126	1878.6	-247.38	-0.18	0.788
STM14_1440	-	putative bacteriophage protein	2700	2007.1	-692.9	-0.43	0.7303
STM14_1441	-	IrsA	1678	1474.2	-203.78	-0.19	0.8352
STM14_1442	-	conserved hypothetical protein	95	74.4	-20.61	-0.35	0.7495
STM14_1443	-	conserved hypothetical protein	12	0	-12	-2.81	0.3295
STM14_1444	-	putative bacteriophage protein	950	944	-5.96	-0.01	0.9703
STM14_1445	-	conserved hypothetical protein	367	267.8	-99.21	-0.45	0.7373
STM14_1446	-	putative bacteriophage protein	1492	1462	-29.95	-0.03	0.9709
STM14_1447	-	hypothetical protein	152	48.7	-103.31	-1.64	0.3354
STM14_1448	-	hypothetical protein	409	374.6	-34.36	-0.13	0.9192
STM14_1449	-	conserved hypothetical protein	15141	3323.1	-11817.9	-2.19	0.4978
STM14_1450	-	phage-holin analog protein	2760	2941.7	181.68	0.09	0.8854
STM14_1451	-	lysozyme	903	892.6	-10.35	-0.02	0.9839
STM14_1452	-	putative bacteriophage protein	29	12.2	-16.83	-1.25	1
STM14_1453	-	bacteriophage lysis protein	568	723.6	155.59	0.35	0.6511
STM14_1454	-	hypothetical protein	5065	5404.6	339.57	0.09	0.8746
STM14_1455	-	prophage DNA packaging protein	2030	2396.6	366.62	0.24	0.7506
STM14_1456	-	terminase-like large protein	2444	2729.3	285.34	0.16	0.7545
STM14_1457	-	head-to-tail joining-like protein	3	0	-3	-2	1
STM14_1458	-	phage portal protein, lambda family	5274	6647.5	1373.52	0.33	0.6267
STM14_1459	-	prophage head-tail preconnector	4180	4191.4	11.39	0	0.9929
STM14_1460	-	phage head-like protein	362	491	128.96	0.44	0.6933
STM14_1461	-	phage head-like protein	2992	4076.4	1084.42	0.45	0.5248
STM14_1463	-	minor capsid protein FII	206	185.3	-20.71	-0.15	0.8802
STM14_1464	-	prophage minor tail protein Z	426	357.1	-68.94	-0.25	0.7958
STM14_1465	-	Peyer's patch-specific virulence factor GipA	1381	1517.5	136.5	0.14	0.8281
STM14_1466	-	phage minor tail protein U	814	842.6	28.61	0.05	0.9526
STM14_1467	-	major tail-like protein	1202	1325.4	123.45	0.14	0.8689
STM14_1468	-	phage minor tail protein G	116	112.3	-3.74	-0.05	0.956
STM14_1469	-	minor tail-like protein	618	657.3	39.31	0.09	0.8958
STM14_1470	-	phage tail component H-like protein	12164	16113.6	3949.64	0.41	0.6867
STM14_1471	-	phage tail component M-like protein	410	646.5	236.49	0.66	0.6547
STM14_1472	-	phage tail component L-like protein	6908	8454.5	1546.45	0.29	0.754
STM14_1473	-	hypothetical protein	4046	4256.3	210.31	0.07	0.9105
STM14_1474	-	tail assembly protein I-like protein	824	888.6	64.59	0.11	0.8558
STM14_1475	-	host specificity protein	6125	6827.4	702.4	0.16	0.7292
STM14_1476	-	conserved hypothetical protein	150	136.6	-13.4	-0.13	1
STM14_1477	-	hypothetical protein	205	389.5	184.52	0.93	0.6168
STM14_1478	-	side tail fiber protein	5692	7625.4	1933.37	0.42	0.6334
STM14_1479	-	phage tail assembly-like protein	8572	8465.3	-106.73	-0.02	0.9672
STM14_1480	-	PagJ	3041	3274.4	233.39	0.11	0.8337
STM14_1481	-	hypothetical protein	2447	2468.3	21.31	0.01	0.9816
STM14_1483	-	SspH1	20601	22202.6	1601.58	0.11	0.8779
STM14_1484	-	conserved hypothetical protein	3349	3022.8	-326.17	-0.15	0.8268
STM14_1485	-	isocitrate dehydrogenase, NADP-dependent	856	734.4	-121.59	-0.22	0.8072
STM14_1486	-	putative cytoplasmic protein	7197	7069.5	-127.5	-0.03	0.9526
STM14_1487	-	hypothetical protein	2297	2406.1	109.09	0.07	0.9092
STM14_1488	-	hypothetical protein	2764	2329	-435	-0.25	0.7732
STM14_1489	-	hypothetical protein	5920	6126.8	206.81	0.05	0.9293
STM14_1490	envF	putative envelope lipoprotein	3169	3285.2	116.21	0.05	0.9472
STM14_1492	msgA	macrophage survival protein	73	154.2	81.18	1.08	0.3265
STM14_1493	envE	putative envelope protein	7428	7670	242.01	0.05	0.9268
STM14_1494	-	hypothetical protein	1205	1076.6	-128.41	-0.16	0.7979
STM14_1495	-	cold shock-like protein	2852	2948.4	96.44	0.05	0.9442
STM14_1496	-	hypothetical protein	1137	1027.9	-109.1	-0.15	0.8575
STM14_1497	pagD	virulence protein PAGD precursor	5328	5299.1	-28.92	-0.01	0.9874
STM14_1499	-	conserved hypothetical protein	1641	1432.3	-208.71	-0.2	0.8604
STM14_1500	-	hypothetical protein	1247	1399.8	152.83	0.17	0.8906
STM14_1501	pagC	virulence membrane protein PAGC precursor	7507	7935.1	428.09	0.08	0.8457
STM14_1502	-	hypothetical protein	1763	2174.8	411.81	0.3	0.6381
STM14_1503	-	Arg tRNA	3650	3154	-495.98	-0.21	0.7491
STM14_1505	pliC	lysozyme inhibitor	5445	5646.7	201.67	0.05	0.9373
STM14_1506	-	hypothetical protein	2982	2934.9	-47.08	-0.02	0.9817
STM14_1507	-	putative lipoprotein	274	212.3	-61.66	-0.37	0.5482
STM14_1508	-	putative cytoplasmic protein	920	825	-94.98	-0.16	0.8681
STM14_1509	-	putative molecular chaperone	769	1106.3	337.34	0.52	0.6331
STM14_1510	-	putative inner membrane protein	610	775	164.98	0.35	0.7339
STM14_1511	-	putative cytoplasmic protein	12651	7492.8	-5158.17	-0.76	0.4273
STM14_1512	-	putative inner membrane protein	3642	3274.4	-367.61	-0.15	0.7708
STM14_1513	-	putative outer membrane lipoprotein	5143	4217.1	-925.92	-0.29	0.5323
STM14_1514	-	hypothetical protein	1484	1516.1	32.15	0.03	0.9692
STM14_1515	-	putative ABC transporter periplasmic binding protein	4522	3872.2	-649.8	-0.22	0.6684
STM14_1516	-	putative ABC transporter protein	1100	1180.7	80.73	0.1	0.8971
STM14_1517	-	putative ABC transporter protein	2367	2242.4	-124.56	-0.08	0.9311
STM14_1518	-	putative ABC-type transport system ATPase component	850	631.6	-218.38	-0.43	0.7163
STM14_1519	-	putative ABC-type transport system ATPase component	1858	1762.3	-95.7	-0.08	0.9349
STM14_1520	-	putative inner membrane protein	5459	5534.4	75.41	0.02	0.9757
STM14_1521	-	putative cytoplasmic protein	1715	1333.6	-381.44	-0.36	0.6569
STM14_1522	-	Arg tRNA	113	59.5	-53.49	-0.93	1
STM14_1523	-	hypothetical protein	2296	1963.8	-332.18	-0.23	0.7124
STM14_1524	-	hypothetical protein	2253	1717.7	-535.33	-0.39	0.6903
STM14_1525	aadA	aminoglycoside resistance protein	4193	3565.2	-627.82	-0.23	0.7834
STM14_1526	-	putative response regulator	3789	3139.1	-649.86	-0.27	0.6008
STM14_1527	-	putative transcriptional regulator	15592	13552	-2039.99	-0.2	0.5897
STM14_1528	-	hypothetical protein	2399	2411.5	12.5	0.01	0.9916
STM14_1529	-	putative cytoplasmic protein	1624	1260.5	-363.47	-0.37	0.5723
STM14_1530	-	putative cytoplasmic protein	0	0	0	0	1
STM14_1531	-	chorismate mutase	5395	4227.9	-1167.1	-0.35	0.5657
STM14_1532	yeaS	leucine export protein LeuE	3486	2521.1	-964.95	-0.47	0.5404
STM14_1533	-	hypothetical protein	1064	1161.8	97.79	0.13	0.8787
STM14_1534	yeaR	putative cytoplasmic protein	958	795.3	-162.73	-0.27	0.7518
STM14_1535	yoaG	putative cytoplasmic protein	86	123.1	37.08	0.52	0.7123
STM14_1536	-	hypothetical protein	328	220.5	-107.54	-0.57	0.679
STM14_1537	-	putative nitric oxide reductase	1425	1298.4	-126.6	-0.13	0.8881
STM14_1538	-	hypothetical protein	0	0	0	0	1
STM14_1539	yeaQ	hypothetical protein	952	904.8	-47.18	-0.07	0.8731
STM14_1540	-	hypothetical protein	286	361.1	75.12	0.34	0.685
STM14_1541	-	hypothetical protein	291	290.8	-0.21	0	1
STM14_1542	yaoF	putative hemolysin	0	0	0	0	1
STM14_1543	-	putative periplasmic protein	392	269.1	-122.85	-0.54	1
STM14_1544	yeaO	putative cytoplasmic protein	611	384.1	-226.89	-0.67	0.5455
STM14_1545	-	hypothetical protein	217	104.1	-112.86	-1.06	0.8063
STM14_1546	-	hypothetical protein	218	104.1	-113.86	-1.07	0.7403
STM14_1547	yeaN	putative amino acid/amine transport protein	2087	2103.1	16.13	0.01	0.9904
STM14_1548	yeaM	putative regulatory protein	1774	1517.5	-256.5	-0.23	0.8021
STM14_1549	yeaL	putative inner membrane protein	82	125.8	43.78	0.62	0.4505
STM14_1550	-	conserved hypothetical protein	0	0	0	0	1
STM14_1551	-	putative inner membrane protein	476	373.3	-102.71	-0.35	1
STM14_1552	yeaK	putative cytoplasmic protein	454	128.5	-325.51	-1.82	0.1774
STM14_1553	yeaJ	putative methyl-accepting chemotaxis protein	22986	17892.2	-5093.83	-0.36	0.3608
STM14_1554	-	hypothetical protein	1854	1813.7	-40.3	-0.03	0.9529
STM14_1555	-	salivary secreted protein	1459	1508	49.03	0.05	0.939
STM14_1556	yeaH	hypothetical protein	5647	6214.7	567.72	0.14	0.8523
STM14_1557	-	hypothetical protein	105	6.8	-98.24	-3.96	0.3026
STM14_1558	yeaG	putative serine protein kinase	2095	1324.1	-770.91	-0.66	0.2034
STM14_1559	-	hypothetical protein	472	121.7	-350.28	-1.96	0.2509
STM14_1560	mipA	MltA-interacting protein A	1120	984.6	-135.38	-0.19	0.8154
STM14_1561	-	arylsulfatase regulator	1684	1179.4	-504.62	-0.51	0.5249
STM14_1562	-	putative aldehyde reductase	770	1316	545.98	0.77	0.583
STM14_1563	yeaD	aldose 1-epimerase	2926	2477.8	-448.23	-0.24	0.7698
STM14_1564	-	hypothetical protein	23	8.1	-14.89	-1.5	1
STM14_1565	gapA	glyceraldehyde-3-phosphate dehydrogenase	0	0	0	0	1
STM14_1566	-	hypothetical protein	44	52.7	8.75	0.26	1
STM14_1567	yeaA	methionine sulfoxide reductase B	330	313.8	-16.22	-0.07	0.9288
STM14_1568	yeaC	putative cytoplasmic protein	0	0	0	0	1
STM14_1569	-	hypothetical protein	156	231.3	75.28	0.57	1
STM14_1570	pncA	nicotinamidase/pyrazinamidase	1691	1452.6	-238.42	-0.22	0.8034
STM14_1571	ansA	cytoplasmic asparaginase I	653	530.2	-122.82	-0.3	0.7568
STM14_1572	-	hypothetical protein	185	170.4	-14.59	-0.12	1
STM14_1573	sppA	protease 4	1306	1286.2	-19.78	-0.02	0.9789
STM14_1574	ydjA	hypothetical protein	269	338.1	69.12	0.33	0.7543
STM14_1575	selD	selenophosphate synthetase	1123	688.4	-434.58	-0.71	0.4157
STM14_1576	topB	DNA topoisomerase III	2852	2366.9	-485.13	-0.27	0.7747
STM14_1577	gdhA	glutamate dehydrogenase	253	289.4	36.43	0.19	0.8645
STM14_1578	-	putative periplasmic protein	601	712.8	111.77	0.25	0.84
STM14_1579	-	pyrimidine (deoxy)nucleoside triphosphate pyrophosphohydrolase	306	496.4	190.37	0.7	0.5789
STM14_1580	xthA	exonuclease III	731	624.9	-106.15	-0.23	0.8066
STM14_1581	-	conserved hypothetical protein	0	0	0	0	1
STM14_1582	argD_1	bifunctional succinylornithine transaminase/acetylornithine transaminase	1715	1504	-211.02	-0.19	0.7982
STM14_1583	astA	arginine succinyltransferase	2129	1779.9	-349.12	-0.26	0.7433
STM14_1584	astD	succinylglutamic semialdehyde dehydrogenase	1017	1088.8	71.76	0.1	0.9332
STM14_1585	astB	succinylarginine dihydrolase	432	373.3	-58.71	-0.21	0.8748
STM14_1586	astE	succinylglutamate desuccinylase	986	854.8	-131.22	-0.21	0.7637
STM14_1587	-	hypothetical protein	681	822.3	141.32	0.27	0.8194
STM14_1588	spy	periplasmic protein	3584	3194.6	-389.4	-0.17	0.7567
STM14_1589	-	nucleotide excision repair endonuclease	565	628.9	63.91	0.15	0.8492
STM14_1590	nadE	NAD synthetase	1	1.4	0.35	0.44	1
STM14_1591	-	hypothetical protein	628	458.5	-169.5	-0.45	0.6805
STM14_1592	osmE	DNA-binding transcriptional activator OsmE	345	289.4	-55.57	-0.25	0.7558
STM14_1593	-	hypothetical protein	134	66.3	-67.73	-1.02	0.5122
STM14_1594	celA	N,N'-diacetylchitobiose-specific PTS system transporter subunit IIB	4917	4119.7	-797.3	-0.26	0.7245
STM14_1595	celB	N,N'-diacetylchitobiose-specific PTS system transporter subunit IIC	8442	8981.9	539.93	0.09	0.8574
STM14_1596	celC	N,N'-diacetylchitobiose-specific PTS system transporter subunit IIA	1058	674.9	-383.1	-0.65	0.5906
STM14_1597	celD	DNA-binding transcriptional regulator ChbR	9636	7614.6	-2021.45	-0.34	0.4928
STM14_1598	celF	phospho-beta-glucosidase/cellobiose-6-phosphate hydrolase	8696	7175	-1521.01	-0.28	0.4059
STM14_1599	celG	hypothetical protein	946	831.8	-114.21	-0.19	0.8218
STM14_1600	katE	hydroperoxidase II	3267	2989	-277.98	-0.13	0.8485
STM14_1601	-	hypothetical protein	186	229.9	43.92	0.31	0.67
STM14_1602	-	hypothetical protein	369	399	29.99	0.11	0.8716
STM14_1603	cedA	cell division modulator	365	457.1	92.14	0.32	0.7089
STM14_1604	ydjN	kinase/transporter-like protein	1840	1215.9	-624.11	-0.6	0.5636
STM14_1605	ydjM	hypothetical protein	2326	2418.3	92.26	0.06	0.9286
STM14_1606	yniC	2-deoxyglucose-6-phosphatase	2370	1955.7	-414.29	-0.28	0.6883
STM14_1607	yniB	putative regulatory protein	2415	2257.3	-157.68	-0.1	0.9192
STM14_1608	-	putative cytoplasmic protein	1718	1220	-498.05	-0.49	0.7823
STM14_1609	ydiZ	putative cytoplasmic protein	336	271.9	-64.15	-0.31	0.8949
STM14_1610	pfkB	6-phosphofructokinase 2	2497	2368.2	-128.78	-0.08	0.8934
STM14_1611	ydiY	putative outer membrane protein	5618	5442.4	-175.56	-0.05	0.9355
STM14_1612	-	putative outer membrane protein	7597	7214.2	-382.79	-0.07	0.8547
STM14_1613	-	putative inner membrane protein	1136	1141.5	5.51	0.01	0.9941
STM14_1614	-	putative DNA/RNA non-specific endonuclease	4546	4186	-360.02	-0.12	0.8557
STM14_1615	-	hypothetical protein	1898	1704.1	-193.85	-0.16	0.7394
STM14_1616	rfc	O-antigen polymerase	5421	5899.6	478.59	0.12	0.8172
STM14_1617	-	hypothetical protein	453	167.7	-285.29	-1.43	0.692
STM14_1618	-	hypothetical protein	194	236.7	42.69	0.29	0.855
STM14_1619	thrS	threonyl-tRNA synthetase	37	20.3	-16.71	-0.87	1
STM14_1620	infC	translation initiation factor IF-3	0	0	0	0	1
STM14_1621	rpmI	50S ribosomal protein L35	0	0	0	0	1
STM14_1622	rplT	50S ribosomal protein L20	0	0	0	0	1
STM14_1623	-	hypothetical protein	0	0	0	0	1
STM14_1624	pheS	phenylalanyl-tRNA synthetase subunit alpha	0	0	0	0	1
STM14_1625	pheT	phenylalanyl-tRNA synthetase subunit beta	0	0	0	0	1
STM14_1626	ihfA	integration host factor subunit alpha	253	366.5	113.53	0.53	0.63
STM14_1627	btuC	vtamin B12-transporter permease	2960	2591.4	-368.62	-0.19	0.7007
STM14_1628	btuE	putative glutathione peroxidase	206	212.3	6.34	0.04	0.8062
STM14_1629	btuD	vitamin B12-transporter ATPase	2285	2537.3	252.28	0.15	0.877
STM14_1630	nlpC	lipoprotein	2995	3565.2	570.18	0.25	0.7727
STM14_1631	-	hypothetical protein	308	236.7	-71.31	-0.38	0.8873
STM14_1632	ydiV	hypothetical protein	6194	6500.1	306.1	0.07	0.93
STM14_1633	ydiU	hypothetical protein	2066	2105.8	39.84	0.03	0.9675
STM14_1634	ydiE	hypothetical protein	0	0	0	0	1
STM14_1635	aroH	phospho-2-dehydro-3-deoxyheptonate aldolase	711	561.3	-149.71	-0.34	0.7997
STM14_1636	-	hypothetical protein	45	77.1	32.09	0.78	1
STM14_1637	ydiA	hypothetical protein	1317	1087.4	-229.59	-0.28	0.7317
STM14_1638	-	hypothetical protein	75	87.9	12.91	0.23	0.903
STM14_1639	pps	phosphoenolpyruvate synthase	11950	12083.2	133.2	0.02	0.9807
STM14_1640	ydiD	short chain acyl-CoA synthetase	4133	3999.3	-133.67	-0.05	0.943
STM14_1641	ydiT	putative ferredoxin	640	478.8	-161.22	-0.42	0.7392
STM14_1642	ydiS	hypothetical protein	3196	2934.9	-261.08	-0.12	0.8202
STM14_1643	ydiR	electron transfer flavoprotein subunit YdiR	3684	3605.8	-78.25	-0.03	0.9667
STM14_1644	ydiQ	putative electron transfer flavoprotein YdiQ	2548	2028.7	-519.26	-0.33	0.6908
STM14_1645	-	hypothetical protein	188	263.7	75.74	0.49	0.7483
STM14_1646	ydiP	putative transcriptional regulator	16190	17785.3	1595.32	0.14	0.8175
STM14_1647	ydiO	putative acyl-CoA dehydrogenase	9254	33222.7	23968.7	1.84	0.7346
STM14_1648	ydiF	putative acetyl-CoA/acetoacetyl-CoA transferase beta subunit	11722	11247.4	-474.64	-0.06	0.8968
STM14_1649	aroD	3-dehydroquinate dehydratase	1808	1295.7	-512.31	-0.48	0.5474
STM14_1650	aroE_1	quinate/shikimate dehydrogenase	3692	3658.5	-33.5	-0.01	0.9784
STM14_1651	ydiN	putative transport protein	23936	19286.6	-4649.41	-0.31	0.479
STM14_1652	-	hypothetical protein	1612	1508	-103.97	-0.1	0.9097
STM14_1653	-	hypothetical protein	0	0	0	0	1
STM14_1654	ydiM	putative transport protein	15183	13825.2	-1357.79	-0.14	0.6342
STM14_1655	ydiL	putative cytoplasmic protein	2631	2802.4	171.37	0.09	0.8946
STM14_1656	rprA	-	3026	457.1	-2568.86	-2.73	0.1089
STM14_1657	ydiK	putative inner membrane protein	3031	3163.5	132.49	0.06	0.931
STM14_1658	-	hypothetical protein	999	524.8	-474.23	-0.93	0.6329
STM14_1659	ydiJ	putative oxidase	4192	4563.3	371.32	0.12	0.8377
STM14_1660	-	hypothetical protein	2250	2011.2	-238.84	-0.16	0.8604
STM14_1661	ydiH	putative cytoplasmic protein	871	1418.8	547.77	0.7	0.6075
STM14_1662	-	putative Na+-dicarboxylate symporter	13445	14546.1	1101.1	0.11	0.7541
STM14_1663	sufA	iron-sulfur cluster assembly scaffold protein	535	408.5	-126.55	-0.39	0.8436
STM14_1664	sufB	cysteine desulfurase activator complex subunit SufB	2412	2920	508.04	0.28	0.7341
STM14_1665	sufC	cysteine desulfurase ATPase component	3662	3275.7	-386.25	-0.16	0.863
STM14_1666	sufD	cysteine desulfurase activator complex subunit SufD	975	835.8	-139.16	-0.22	0.7676
STM14_1667	sufS	selenocysteine lyase	1859	1570.2	-288.75	-0.24	0.7511
STM14_1668	ynhA	cysteine desufuration protein SufE	928	915.6	-12.36	-0.02	0.9851
STM14_1669	ynhG	hypothetical protein	2293	2629.3	336.25	0.2	0.8415
STM14_1670	lppB	putative methyl-accepting chemotaxis protein	1984	2383.1	399.1	0.26	0.7947
STM14_1671	lpp	murein lipoprotein	786	954.9	168.86	0.28	0.7106
STM14_1672	pykF	pyruvate kinase	959	1075.2	116.23	0.17	0.8055
STM14_1673	orf48	putative amino acid permease	6310	6882.9	572.85	0.13	0.8594
STM14_1674	orf32	putative proline iminopeptidase	29251	30897.8	1646.77	0.08	0.9053
STM14_1675	orf245	putative cytoplasmic protein	13515	12248.2	-1266.8	-0.14	0.7588
STM14_1676	orf408	putative regulatory protein	16863	17128	265.01	0.02	0.9388
STM14_1677	ttrA	tetrathionate reductase complex subunit A	3937	3739.7	-197.35	-0.07	0.8612
STM14_1678	ttrC	tetrathionate reductase complex subunit C	2496	2266.8	-229.22	-0.14	0.8462
STM14_1679	ttrB	tetrathionate reductase complex subunit B	1159	839.9	-319.1	-0.46	0.6043
STM14_1680	ttrS	sensory histidine kinase	3028	2949.8	-78.21	-0.04	0.9332
STM14_1681	ttrR	response regulator	1099	834.5	-264.51	-0.4	0.6472
STM14_1682	orf70	hypothetical protein	486	265.1	-220.91	-0.87	0.4257
STM14_1683	orf319	putative inner membrane protein	716	611.3	-104.67	-0.23	0.6328
STM14_1684	orf242	putative regulatory protein	3434	3254.1	-179.89	-0.08	0.9209
STM14_1685	-	hypothetical protein	5662	4179.2	-1482.79	-0.44	0.4622
STM14_1686	ssrB	transcriptional activator	8063	6485.2	-1577.78	-0.31	0.3921
STM14_1687	ssrA	sensor kinase	31253	26834.9	-4418.13	-0.22	0.3347
STM14_1688	ssaB	secreted effector protein	9628	9211.9	-416.15	-0.06	0.9121
STM14_1689	ssaC	outer membrane secretin precursor	23909	23989.2	80.22	0	0.9926
STM14_1690	ssaD	virulence protein	21298	37698.1	16400.1	0.82	0.1192
STM14_1691	ssaE	secretion system effector	1215	961.6	-253.38	-0.34	0.7606
STM14_1692	-	hypothetical protein	1026	954.9	-71.14	-0.1	0.9161
STM14_1693	-	secretion system chaperone protein	3126	3087.7	-38.25	-0.02	0.9774
STM14_1694	-	translocation machinery component	12469	12575.5	106.51	0.01	0.98
STM14_1695	sscA	secretion system chaparone	3654	3815.4	161.39	0.06	0.932
STM14_1696	sseC	translocation machinery component	15110	21222	6112.02	0.49	0.6137
STM14_1697	sseD	translocation machinery component	9097	9723.1	626.09	0.1	0.8405
STM14_1698	sseE	secreted effector protein	5682	5034	-648.01	-0.17	0.775
STM14_1699	sscB	secretion system chaparone	4509	3700.4	-808.57	-0.29	0.6573
STM14_1700	sseF	secreted effector protein	8926	7426.6	-1499.44	-0.27	0.5592
STM14_1701	sseG	secreted effector protein	5532	4668.8	-863.18	-0.24	0.5995
STM14_1702	ssaG	type III secretion system apparatus protein	3613	2966	-646.98	-0.28	0.6586
STM14_1703	ssaH	type III secretion system apparatus protein	737	915.6	178.64	0.31	0.6798
STM14_1704	ssaI	type III secretion system apparatus protein	1068	1146.9	78.92	0.1	0.8992
STM14_1705	ssaJ	needle complex inner membrane lipoprotein	6589	6191.7	-397.27	-0.09	0.82
STM14_1706	-	putative cytoplasmic protein	13286	10462.9	-2823.09	-0.34	0.3884
STM14_1707	ssaK	type III secretion system apparatus protein	5086	4823	-263	-0.08	0.8979
STM14_1708	ssaL	type III secretion system apparatus protein	8717	8224.5	-492.47	-0.08	0.8542
STM14_1709	ssaM	type III secretion system apparatus protein	2898	2437.2	-460.8	-0.25	0.7665
STM14_1710	ssaV	secretion system apparatus protein SsaV	25701	23327.9	-2373.15	-0.14	0.6934
STM14_1711	ssaN	type III secretion system ATPase	2879	2331.7	-547.3	-0.3	0.6077
STM14_1712	ssaO	type III secretion system apparatus protein	4076	3571.9	-504.06	-0.19	0.7433
STM14_1713	ssaP	type III secretion system apparatus protein	3300	3289.3	-10.73	0	0.9948
STM14_1714	ssaQ	type III secretion system protein	6444	5408.6	-1035.37	-0.25	0.6051
STM14_1715	ssaR	type III secretion system protein	5394	5274.7	-119.27	-0.03	0.9644
STM14_1716	ssaS	type III secretion system apparatus protein	5264	4785.1	-478.87	-0.14	0.8192
STM14_1717	ssaT	type III secretion system apparatus protein	2274	2795.6	521.61	0.3	0.6707
STM14_1718	ssaU	secretion system apparatus protein SsaU	12760	11112.1	-1647.89	-0.2	0.7072
STM14_1719	-	hypothetical protein	1338	1161.8	-176.21	-0.2	0.8354
STM14_1720	valW	Val tRNA	451	619.4	168.44	0.46	1
STM14_1721	valV	Val tRNA	1	0	-1	-1	1
STM14_1722	ydhE	multidrug efflux protein	6372	5742.7	-629.3	-0.15	0.8016
STM14_1723	ribE	riboflavin synthase subunit alpha	10	0	-10	-3.46	1
STM14_1724	cfa	cyclopropane fatty acyl phospholipid synthase	7006	6025.4	-980.63	-0.22	0.7132
STM14_1725	ydhC	inner membrane transport protein YdhC	1413	1237.5	-175.47	-0.19	0.8054
STM14_1726	ydhB	putative DNA-binding transcriptional regulator	492	248.9	-243.14	-0.98	0.3909
STM14_1727	purR	DNA-binding transcriptional repressor PurR	620	857.5	237.48	0.47	0.5881
STM14_1728	-	hypothetical protein	222	247.5	25.51	0.16	0.8557
STM14_1729	sodB	superoxide dismutase	430	555.9	125.88	0.37	0.8543
STM14_1730	ydhO	putative cell wall-associated hydrolase	755	977.9	222.85	0.37	0.6103
STM14_1731	ydhD	hypothetical protein	506	221.8	-284.19	-1.19	0.6194
STM14_1732	rnt	ribonuclease T	23	18.9	-4.07	-0.28	1
STM14_1733	gloA	glyoxalase I	845	654.6	-190.39	-0.37	0.6448
STM14_1734	nemA	N-ethylmaleimide reductase	374	369.2	-4.77	-0.02	0.9818
STM14_1735	ydhM	putative transcriptional repressor	598	470.7	-127.33	-0.35	0.7032
STM14_1736	ydhL	putative oxidoreductase	289	293.5	4.49	0.02	1
STM14_1737	ydhF	putative aldo/keto reductase	1979	1812.3	-166.66	-0.13	0.8891
STM14_1738	sodC_2	superoxide dismutase	575	443.6	-131.38	-0.37	0.7596
STM14_1739	-	putative inner membrane protein	3710	4012.9	302.86	0.11	0.8348
STM14_1740	ydhJ	putative multidrug resistance efflux pump	2295	2105.8	-189.16	-0.12	0.8942
STM14_1741	ydhI	putative inner membrane protein	318	182.6	-135.41	-0.8	0.6517
STM14_1742	slyA	transcriptional regulator SlyA	135	186.6	51.64	0.47	1
STM14_1743	slyB	putative outer membrane lipoprotein	840	719.5	-120.47	-0.22	0.775
STM14_1744	anmK	anhydro-N-acetylmuramic acid kinase	1419	1521.6	102.56	0.1	0.9252
STM14_1745	mliC	lysozyme inhibitor	630	417.9	-212.08	-0.59	0.5964
STM14_1746	pdxH	pyridoxamine 5'-phosphate oxidase	7	27	20.05	1.95	0.2195
STM14_1747	tyrS	tyrosyl-tRNA synthetase	0	0	0	0	1
STM14_1748	pdxY	pyridoxamine kinase	1071	1939.5	868.48	0.86	0.6564
STM14_1749	gst	glutathionine S-transferase	1129	1064.4	-64.59	-0.08	0.9888
STM14_1750	tppB	putative tripeptide transporter permease	2368	2084.2	-283.8	-0.18	0.8349
STM14_1751	-	hypothetical protein	0	0	0	0	1
STM14_1752	nth	endonuclease III	527	416.6	-110.43	-0.34	0.752
STM14_1753	ydgQ	SoxR-reducing system protein RsxE	59	71.7	12.68	0.28	0.7369
STM14_1754	ydgP	electron transport complex protein RnfG	246	159.6	-86.41	-0.62	0.2827
STM14_1755	rnfD	electron transport complex protein RnfD	838	400.3	-437.66	-1.07	0.4028
STM14_1756	-	electron transport complex protein RnfC	2237	1199.7	-1037.34	-0.9	0.2367
STM14_1757	ydgM	electron transport complex protein RnfB	483	216.4	-266.6	-1.16	0.2787
STM14_1758	-	Na(+)-translocating NADH-quinone reductase subunit E	1083	600.5	-482.49	-0.85	0.3834
STM14_1759	ydgK	putative inner membrane protein	386	307	-78.98	-0.33	0.7801
STM14_1760	ydgT	oriC-binding nucleoid-associated protein	169	82.5	-86.5	-1.03	0.6015
STM14_1761	-	hypothetical protein	262	361.1	99.12	0.46	0.661
STM14_1762	ydgJ	putative oxidoreductase	70	54.1	-15.9	-0.37	1
STM14_1763	add	adenosine deaminase	1500	1145.6	-354.44	-0.39	0.6775
STM14_1764	-	hypothetical protein	0	0	0	0	1
STM14_1767	-	hypothetical protein	1	0	-1	-1	1
STM14_1768	ydgA	putative periplasmic protein	2628	1978.7	-649.3	-0.41	0.6811
STM14_1769	manA	mannose-6-phosphate isomerase	976	1518.9	542.85	0.64	0.6853
STM14_1770	fumA	fumarase A	1432	1025.2	-406.81	-0.48	0.4052
STM14_1771	-	fumarase A	151	362.5	211.47	1.26	0.4394
STM14_1772	fumC	fumarate hydratase	1899	1595.9	-303.05	-0.25	0.745
STM14_1773	tus	DNA replication terminus site-binding protein	1099	898.1	-200.94	-0.29	0.7827
STM14_1774	rstB	sensor protein RstB	826	689.8	-136.23	-0.26	0.7797
STM14_1775	-	putative periplasmic protein	5270	5396.5	126.46	0.03	0.9522
STM14_1776	-	outer membrane protein	1795	1175.3	-619.68	-0.61	0.4452
STM14_1777	ompN	outer membrane protein N precursor	7464	6707	-756.97	-0.15	0.7073
STM14_1779	rstA	DNA-binding transcriptional regulator RstA	2098	2227.6	129.56	0.09	0.8997
STM14_1780	ydgC	putative inner membrane protein	1973	1908.4	-64.63	-0.05	0.956
STM14_1781	ydgI	putative amino acid transporter	2559	1881.3	-677.68	-0.44	0.5496
STM14_1782	-	putative amino acid permease	0	0	0	0	1
STM14_1783	-	hypothetical protein	0	0	0	0	1
STM14_1784	-	hypothetical protein	0	8.1	8.11	3.19	1
STM14_1785	ydgH	putative periplasmic protein	2055	1970.6	-84.41	-0.06	0.9396
STM14_1786	-	hypothetical protein	91	46	-45.02	-0.98	0.9027
STM14_1787	pntA	NAD(P) transhydrogenase subunit alpha	3898	4418.6	520.6	0.18	0.818
STM14_1788	pntB	pyridine nucleotide transhydrogenase	2468	2320.9	-147.12	-0.09	0.916
STM14_1789	tqsA	putative transport protein	2516	2579.2	63.21	0.04	0.9591
STM14_1790	-	hypothetical protein	3018	2231.6	-786.38	-0.44	0.5301
STM14_1791	ydgF	multidrug efflux system protein MdtJ	5776	6310.7	534.75	0.13	0.8785
STM14_1792	ydgE	multidrug efflux system protein MdtI	801	769.6	-31.43	-0.06	0.9694
STM14_1793	-	putative protease	133	123.1	-9.92	-0.11	1
STM14_1794	-	hypothetical protein	413	328.7	-84.34	-0.33	0.5963
STM14_1795	-	acid shock protein precursor	298	301.6	3.61	0.02	0.9421
STM14_1796	-	hypothetical protein	3057	2575.2	-481.85	-0.25	0.8177
STM14_1797	ynfM	putative transport protein	4573	5355.9	782.88	0.23	0.8289
STM14_1798	ynfL	putative transcriptional regulator	2716	3386.7	670.65	0.32	0.6996
STM14_1799	mlc	pts operon transcriptional repressor	2247	2046.3	-200.67	-0.13	0.8891
STM14_1800	bioD_2	putative dithiobiotin synthetase	2405	2007.1	-397.9	-0.26	0.777
STM14_1801	-	putative voltage-gated ClC-type chloride channel ClcB	1636	1624.3	-11.65	-0.01	0.9889
STM14_1802	-	proline/glycine betaine transport system	2292	2751	458.98	0.26	0.7361
STM14_1803	-	putative ABC transporter permease component	1219	3150	1930.96	1.37	0.5971
STM14_1804	-	putative ABC transporter periplasmic component	2680	3090.5	410.45	0.21	0.7927
STM14_1805	-	putative transport system permease component	896	818.3	-77.74	-0.13	0.8647
STM14_1806	ynfI	twin-argninine leader-binding protein DmsD	605	538.3	-66.71	-0.17	0.8338
STM14_1807	-	putative dimethylsulfoxide reductase	617	451.7	-165.27	-0.45	0.525
STM14_1808	-	putative dimethyl sulphoxide reductase	1718	3210.8	1492.83	0.9	0.8316
STM14_1809	-	putative dimethyl sulphoxide reductase	3743	3626	-116.96	-0.05	0.9496
STM14_1810	-	putative dimethyl sulphoxide reductase subunit A	1	2.7	1.7	1.44	1
STM14_1811	-	putative dimethyl sulphoxide reductase chain A1	3561	4624.2	1063.18	0.38	0.5475
STM14_1812	ynfD	putative outer membrane protein	851	935.9	84.93	0.14	0.8213
STM14_1813	ynfC	hypothetical protein	3714	3701.8	-12.22	0	0.9614
STM14_1814	speG	spermidine N1-acetyltransferase	171	211	39.99	0.3	0.7567
STM14_1815	ynfB	hypothetical protein	275	403	128.04	0.55	0.8022
STM14_1816	-	hypothetical protein	314	423.3	109.33	0.43	1
STM14_1817	ynfA	hypothetical protein	82	96	14.03	0.23	0.7007
STM14_1818	rspA	putative dehydratase	3271	2948.4	-322.56	-0.15	0.8484
STM14_1819	rspB	putative dehydrogenase	3559	2645.5	-913.52	-0.43	0.6057
STM14_1821	-	putative membrane transport protein	132	113.6	-18.39	-0.22	0.9092
STM14_1822	ydfI	putative mannitol dehydrogenase	3423	2370.9	-1052.07	-0.53	0.4836
STM14_1823	ydfZ	putative cytoplasmic protein	642	527.5	-114.53	-0.28	1
STM14_1824	ydfH	putative regulatory protein	94	48.7	-45.31	-0.95	0.6996
STM14_1825	ydfG	3-hydroxy acid dehydrogenase	949	912.9	-36.07	-0.06	0.9322
STM14_1826	dcp	dipeptidyl carboxypeptidase II	2484	2026	-457.96	-0.29	0.5562
STM14_1827	-	hypothetical protein	114	69	-45.02	-0.72	0.5203
STM14_1828	-	peptidyl-dipeptidase dcp	45	59.5	14.51	0.4	0.6638
STM14_1829	-	putative cytoplasmic protein	3305	3095.9	-209.14	-0.09	0.8972
STM14_1830	ydeJ	competence damage-inducible protein A	4375	4010.2	-364.85	-0.13	0.8323
STM14_1831	-	hypothetical protein	285	170.4	-114.59	-0.74	0.6328
STM14_1832	ydeI	hypothetical protein	2523	1927.3	-595.69	-0.39	0.5796
STM14_1833	-	conserved hypothetical protein	655	434.2	-220.85	-0.59	0.7024
STM14_1834	ydeE	putative MFS-type transporter YdeE	3866	2825.4	-1040.64	-0.45	0.3689
STM14_1835	ydeD	O-acetylserine/cysteine export protein	1493	1359.3	-133.74	-0.14	0.8839
STM14_1836	marB	hypothetical protein	317	286.7	-30.27	-0.14	0.875
STM14_1837	marA	DNA-binding transcriptional activator MarA	2	0	-2	-1	0.34
STM14_1838	marR	DNA-binding transcriptional repressor MarR	779	424.7	-354.32	-0.88	0.2266
STM14_1839	marC	multiple drug resistance protein MarC	269	181.2	-87.77	-0.57	0.546
STM14_1840	ydeA	sugar efflux transporter	1489	1587.8	98.83	0.09	0.908
STM14_1841	yneJ	putative transcriptional regulator	918	754.7	-163.31	-0.28	0.7988
STM14_1842	yneI	putative succinate-semialdehyde dehydrogenase	543	634.3	91.32	0.22	0.8216
STM14_1843	yneH	glutaminase	2056	1857	-199.02	-0.15	0.9002
STM14_1844	yneG	putative cytoplasmic protein	607	633	25.97	0.06	0.9308
STM14_1845	-	putative inner membrane protein	4787	4257.7	-529.34	-0.17	0.7687
STM14_1846	-	putative outer membrane protein	5081	4526.8	-554.2	-0.17	0.8376
STM14_1847	-	putative inner membrane protein	3202	2391.2	-810.79	-0.42	0.6061
STM14_1848	-	putative outer membrane protein	10480	8250.2	-2229.77	-0.35	0.4981
STM14_1849	-	putative hydrogenase	3322	3895.2	573.19	0.23	0.7787
STM14_1850	-	putative dehydrogenase protein	1726	1595.9	-130.05	-0.11	0.8685
STM14_1851	-	putative hydrogenase	1449	1232.1	-216.88	-0.23	0.6415
STM14_1852	-	putative hydrogenase	500	472	-27.98	-0.08	0.9521
STM14_1853	-	putative hydrogenase protein	256	313.8	57.78	0.29	0.7074
STM14_1854	-	putative hydrogenase maturation protease	1150	899.4	-250.59	-0.35	0.5402
STM14_1855	-	putative Ni/Fe hydrogenase 1 b-type cytochrome subunit	1870	1870.5	0.5	0	0.999
STM14_1856	-	putative hydrogenase-1 large subunit	3953	2268.1	-1684.86	-0.8	0.4849
STM14_1857	-	putative hydrogenase-1 small subunit	1260	912.9	-347.07	-0.46	0.6704
STM14_1858	-	hypothetical protein	617	639.7	22.73	0.05	0.7629
STM14_1859	-	putative hydrolase	8539	6569.1	-1969.93	-0.38	0.4015
STM14_1860	-	putative regulatory protein	4321	2803.7	-1517.28	-0.62	0.2204
STM14_1861	-	putative zinc-binding dehydrogenase	7193	6796.3	-396.71	-0.08	0.8782
STM14_1862	-	putative transport protein	12807	10657.7	-2149.33	-0.27	0.3768
STM14_1863	pqaA	PhoPQ-regulated protein	7748	5752.2	-1995.83	-0.43	0.2744
STM14_1864	-	putative multidrug efflux protein	7201	6727.3	-473.68	-0.1	0.8386
STM14_1865	-	hypothetical protein	2655	2613	-41.98	-0.02	0.9768
STM14_1866	-	putative transcriptional regulator	3004	2412.9	-591.15	-0.32	0.613
STM14_1867	-	hypothetical protein	2054	1842.1	-211.9	-0.16	0.8316
STM14_1868	-	putative S-adenosylmethionine/tRNA-ribosyltransferase-isomerase	6540	6700.3	160.27	0.03	0.9625
STM14_1869	-	putative translation initiation inhibitor	1513	1591.9	78.89	0.07	0.9337
STM14_1870	-	putative cytoplasmic protein	5227	5223.3	-3.66	0	0.9991
STM14_1871	-	putative cytoplasmic protein	1	0	-1	-1	1
STM14_1872	-	putative phage-related secreted protein	12811	12750	-61.02	-0.01	0.9823
STM14_1873	-	hypothetical protein	3316	3381.2	65.24	0.03	0.972
STM14_1874	-	putative cytoplasmic protein	14988	15102	113.97	0.01	0.9833
STM14_1876	-	hypothetical protein	494	562.6	68.64	0.19	0.617
STM14_1877	-	putative coiled-coil protein	2972	3617.9	645.93	0.28	0.6333
STM14_1878	-	putative transcriptional regulator	1055	1225.4	170.36	0.22	0.7551
STM14_1879	-	putative Na+/H+ antiporter	5171	4805.4	-365.58	-0.11	0.8641
STM14_1880	-	putative aminotransferase	1979	2042.3	63.27	0.05	0.9551
STM14_1881	-	putative glycosyl hydrolase	3102	2530.5	-571.48	-0.29	0.6337
STM14_1882	-	putative glycosyl hydrolase	2085	2026	-58.96	-0.04	0.9454
STM14_1883	-	putative alpha amylase	2258	1601.4	-656.64	-0.5	0.3881
STM14_1884	-	putative lipoprotein	1274	930.5	-343.48	-0.45	0.5333
STM14_1885	hdeB	acid-resistance protein	3159	2109.9	-1049.11	-0.58	0.3058
STM14_1886	osmC	putative envelope protein	682	768.2	86.22	0.17	0.8362
STM14_1887	yddX	biofilm-dependent modulation protein	12893	10292.5	-2600.5	-0.32	0.6623
STM14_1888	rpsV	30S ribosomal subunit S22	2022	1458	-564.01	-0.47	0.5432
STM14_1889	sfcA	malate dehydrogenase	3579	2767.2	-811.79	-0.37	0.4929
STM14_1890	-	hypothetical protein	562	645.1	83.14	0.2	0.8444
STM14_1891	adhP	alcohol dehydrogenase	2413	1800.2	-612.83	-0.42	0.6523
STM14_1892	fdnI	formate dehydrogenase-N subunit gamma	2461	2066.6	-394.39	-0.25	0.7685
STM14_1893	fdnH	formate dehydrogenase-N beta subunit	1519	1133.4	-385.61	-0.42	0.5852
STM14_1894	fdnG	formate dehydorgenase-N alpha subunit	4639	3788.3	-850.66	-0.29	0.6891
STM14_1895	-	hypothetical protein	87	81.1	-5.85	-0.1	1
STM14_1896	yddG	hypothetical protein	8670	7072.2	-1597.8	-0.29	0.4979
STM14_1897	-	hypothetical protein	38	18.9	-19.07	-1	0.674
STM14_1898	nmpC	putative outer membrane porin precursor	1155	934.6	-220.43	-0.31	0.6974
STM14_1899	-	putative cytoplasmic protein	511	308.4	-202.63	-0.73	0.6233
STM14_1900	smvA	methyl viologen resistance	1238	789.9	-448.14	-0.65	0.3549
STM14_1901	-	putative transcriptional regulator	1878	803.4	-1074.62	-1.23	0.3137
STM14_1902	-	hypothetical protein	306	431.4	125.45	0.5	1
STM14_1903	narU	nitrate extrusion protein	2412	1762.3	-649.7	-0.45	0.4591
STM14_1904	-	hypothetical protein	43	10.8	-32.18	-1.99	0.6938
STM14_1905	narZ	nitrate reductase 2 alpha subunit	2868	2729.3	-138.66	-0.07	0.9154
STM14_1906	narY	nitrate reductase 2 beta subunit	1202	1414.7	212.71	0.24	0.8255
STM14_1907	narW	nitrate reductase 2 delta subunit	135	105.5	-29.51	-0.36	0.6858
STM14_1908	narV	nitrate reductase 2 gamma subunit	1537	1430.9	-106.06	-0.1	0.927
STM14_1909	yddE	hypothetical protein	1522	1490.5	-31.55	-0.03	0.9706
STM14_1910	nhoA	putative arylamine N-acetyltransferase	1306	988.7	-317.33	-0.4	0.6101
STM14_1911	-	hypothetical protein	728	718.2	-9.82	-0.02	0.9911
STM14_1912	-	putative cytoplasmic protein	4557	4319.9	-237.13	-0.08	0.8705
STM14_1913	-	hypothetical protein	265	250.2	-14.79	-0.08	0.9183
STM14_1914	-	hypothetical protein	10	1.4	-8.65	-2.89	1
STM14_1915	-	hypothetical protein	10	1.4	-8.65	-2.89	1
STM14_1916	ansP	L-asparagine transport protein	359	317.8	-41.16	-0.18	0.8797
STM14_1917	-	putative outer membrane lipoprotein	105	136.6	31.6	0.38	0.6953
STM14_1918	-	putative periplasmic protein	2804	2495.4	-308.64	-0.17	0.8174
STM14_1919	-	hypothetical protein	0	0	0	0	1
STM14_1920	yncD	putative outer membrane receptor	3256	3672	416.03	0.17	0.7676
STM14_1921	yncC	putative DNA-binding transcriptional regulator	12291	11743.7	-547.28	-0.07	0.8612
STM14_1922	-	hypothetical protein	279	75.7	-203.26	-1.88	0.3034
STM14_1923	-	hypothetical protein	1105	873.7	-231.29	-0.34	0.889
STM14_1924	yncB	putative NADP-dependent oxidoreductase	2465	2107.2	-357.81	-0.23	0.7873
STM14_1925	yncA	putative acyltransferase	1000	687.1	-312.93	-0.54	0.6491
STM14_1926	ydcZ	putative inner membrane protein	160	131.2	-28.81	-0.29	0.8045
STM14_1927	ydcY	putative cytoplasmic protein	305	321.9	16.89	0.08	1
STM14_1928	srfA	putative virulence protein	1891	1915.1	24.13	0.02	0.9849
STM14_1929	srfB	putative virulence protein	1848	1773.1	-74.88	-0.06	0.8985
STM14_1930	srfC	putative virulence protein	1169	1888.1	719.08	0.69	0.5428
STM14_1931	ydcX	putative inner membrane protein	165	175.8	10.82	0.09	1
STM14_1932	-	hypothetical protein	0	0	0	0	1
STM14_1933	-	hypothetical protein	28	18.9	-9.07	-0.56	1
STM14_1934	ydcW	gamma-aminobutyraldehyde dehydrogenase	1964	1865.1	-98.91	-0.07	0.9423
STM14_1935	ydcR	putative regulatory protein	2632	2700.9	68.93	0.04	0.9575
STM14_1936	pdgL	periplasmic dipeptidase precursor	11513	12261.7	748.73	0.09	0.9156
STM14_1937	-	putative inner membrane protein	2976	2840.2	-135.76	-0.07	0.9155
STM14_1938	ugtL	hypothetical protein	1224	1003.6	-220.45	-0.29	0.7251
STM14_1939	-	hypothetical protein	0	0	0	0	1
STM14_1940	sifB	secreted effector protein	3004	3258.2	254.16	0.12	0.8262
STM14_1941	yncJ	putative periplasmic protein	473	293.5	-179.51	-0.69	0.6537
STM14_1942	ydcP	putative collagenase	3483	3105.3	-377.67	-0.17	0.8312
STM14_1943	ydcN	putative repressor	106	244.8	138.8	1.21	0.8207
STM14_1944	-	putative benzoate membrane transport protein	109	24.3	-84.66	-2.16	0.0933
STM14_1945	-	putative outer membrane lipoprotein	822	500.4	-321.58	-0.72	0.7048
STM14_1946	tehB	tellurite resistance protein TehB	2579	2357.4	-221.6	-0.13	0.8239
STM14_1947	tehA	potassium-tellurite ethidium and proflavin transporter	2391	2097.7	-293.28	-0.19	0.8063
STM14_1948	ydcK	putative nucleoside-diphosphate-sugar pyrophosphorylase	747	707.4	-39.64	-0.08	0.9268
STM14_1949	rimL	ribosomal-protein-L7/L12-serine acetyltransferase	262	281.3	19.32	0.1	0.9255
STM14_1950	-	hypothetical protein	0	0	0	0	1
STM14_1951	-	putative cellulase protein	1148	739.8	-408.18	-0.63	0.4419
STM14_1952	-	putative PTS system enzymeIIB component	554	538.3	-15.71	-0.04	0.9377
STM14_1953	-	putative PTS system enzyme IIC component	748	492.3	-255.69	-0.6	0.584
STM14_1954	-	putative nucleoside triphosphatase	2686	2301.9	-384.05	-0.22	0.7871
STM14_1955	-	putative sugar-specific PTS enzyme II	210	234	23.98	0.16	0.8726
STM14_1956	-	ribulose-phosphate 3-epimerase	365	171.8	-193.23	-1.09	1
STM14_1957	-	putative transcriptional repressor of sgc operon	457	764.2	307.16	0.74	0.4099
STM14_1958	-	cryptic aminoglycoside resistance protein	1278	919.7	-358.3	-0.47	0.6411
STM14_1959	-	putative oxidase	11955	10627.9	-1327.09	-0.17	0.6284
STM14_1960	-	putative periplasmic protein	3244	2546.8	-697.25	-0.35	0.5216
STM14_1961	-	hypothetical protein	657	628.9	-28.09	-0.06	0.9049
STM14_1962	mdoD	glucan biosynthesis protein D	1460	1221.3	-238.7	-0.26	0.6266
STM14_1963	-	putative carboxylesterase	1582	1076.6	-505.41	-0.56	0.2811
STM14_1964	-	putative cytoplasmic protein	2101	2258.7	157.67	0.1	0.907
STM14_1965	ydcI	putative transcriptional regulator	1037	1141.5	104.51	0.14	0.8766
STM14_1966	trg	methyl-accepting chemotaxis protein III	1853	1397.1	-455.87	-0.41	0.5231
STM14_1967	-	hypothetical protein	0	0	0	0	1
STM14_1968	-	alcohol dehydrogenase class III	5101	6061.9	960.89	0.25	0.6631
STM14_1969	-	putative cytoplasmic protein	249	146.1	-102.93	-0.77	0.4915
STM14_1970	-	putative dipicolinate reductase	6200	5679.1	-520.87	-0.13	0.8555
STM14_1971	-	putative inner membrane protein	1369	1861	492.03	0.44	0.4921
STM14_1972	-	hypothetical protein	0	0	0	0	1
STM14_1973	-	hypothetical protein	239	144.7	-94.28	-0.72	0.6276
STM14_1974	sseJ	secreted effector protein	11140	9559.4	-1580.56	-0.22	0.5223
STM14_1975	-	putative inner membrane protein	3026	2452.1	-573.92	-0.3	0.5959
STM14_1976	-	hypothetical protein	564	438.2	-125.79	-0.36	0.6877
STM14_1977	-	putative periplasmic binding protein	4262	4827.1	565.06	0.18	0.7281
STM14_1978	-	putative ABC transporter permease component	3735	4115.6	380.65	0.14	0.8517
STM14_1979	-	putative ABC-type polar amino acid transport system ATPase component	5554	5411.3	-142.66	-0.04	0.9542
STM14_1980	-	putative ABC-type transport system membrane component	8921	8823.7	-97.32	-0.02	0.9713
STM14_1981	-	putative inner membrane protein	44895	50139.7	5244.73	0.16	0.8003
STM14_1982	-	putative SAM-dependent methyltransferase	5090	5453.3	363.26	0.1	0.838
STM14_1983	cybB	cytochrome b561	3683	3328.5	-354.51	-0.15	0.8467
STM14_1984	ydcF	putative inner membrane protein	3221	3237.9	16.88	0.01	0.9913
STM14_1985	hrpA	ATP-dependent RNA helicase HrpA	6775	6584	-191.05	-0.04	0.8999
STM14_1986	acpD	azoreductase	2161	2020.6	-140.37	-0.1	0.7166
STM14_1987	-	putative inner membrane protein	2450	2339.8	-110.18	-0.07	0.9256
STM14_1988	ydbL	putative periplasmic protein	1735	1414.7	-320.29	-0.29	0.7937
STM14_1989	ynbE	putative outer membrane lipoprotein	375	478.8	103.78	0.35	0.7382
STM14_1990	ydbH	hypothetical protein	2713	6299.9	3586.93	1.22	0.4146
STM14_1991	ldhA	D-lactate dehydrogenase	1074	545.1	-528.94	-0.98	0.6569
STM14_1992	hslJ	heat-inducible protein	539	417.9	-121.08	-0.37	0.6851
STM14_1993	-	putative cytoplasmic protein	362	246.2	-115.85	-0.56	1
STM14_1994	-	hypothetical protein	3	0	-3	-2	1
STM14_1995	nifJ	putative pyruvate-flavodoxin oxidoreductase	8165	8868.3	703.32	0.12	0.8459
STM14_1996	-	hypothetical protein	910	935.9	25.93	0.04	0.9497
STM14_1997	ynaF	putative universal stress protein	1314	1261.9	-52.12	-0.06	0.9196
STM14_1998	-	putative membrane transporter of cations	3505	3408.3	-96.71	-0.04	0.9572
STM14_1999	-	Rac prophage; integrase	425	324.6	-100.4	-0.39	0.8502
STM14_2000	ydaO	C32 tRNA thiolase	7109	7402.2	293.21	0.06	0.9456
STM14_2001	dbpA	ATP-dependent RNA helicase DbpA	822	877.8	55.77	0.09	0.9177
STM14_2002	zntB	zinc transporter	2330	1508	-821.97	-0.63	0.5817
STM14_2003	-	putative methyl-accepting chemotaxis protein	6947	5895.5	-1051.47	-0.24	0.645
STM14_2004	-	conserved hypothetical protein	375	555.9	180.88	0.57	0.6086
STM14_2005	ydaL	hypothetical protein	3045	2588.7	-456.32	-0.23	0.6942
STM14_2006	ogt	O-6-alkylguanine-DNA:cysteine-protein methyltransferase	1593	1656.8	63.81	0.06	0.9211
STM14_2007	fnr	fumarate/nitrate reduction transcriptional regulator	1853	1228.1	-624.93	-0.59	0.2838
STM14_2008	ydaA	universal stress protein UspE	1087	945.4	-141.61	-0.2	0.7811
STM14_2009	ynaJ	putative inner membrane protein	2791	2028.7	-762.26	-0.46	0.5854
STM14_2010	ynaI	putative integral membrane protein	4966	4810.8	-155.17	-0.05	0.9315
STM14_2011	-	putative transcriptional regulator	586	595.1	9.1	0.02	0.9641
STM14_2012	-	putative cytoplasmic protein	671	365.2	-305.83	-0.88	0.3277
STM14_2014	-	putative thiol peroxidase	8560	7644.3	-915.69	-0.16	0.7638
STM14_2015	-	hypothetical protein	6885	6477.1	-407.9	-0.09	0.8841
STM14_2016	-	invasin-like protein	9690	8113.6	-1576.38	-0.26	0.4891
STM14_2017	-	putative lipoprotein	10920	9535.1	-1384.9	-0.2	0.7372
STM14_2020	-	putative outer membrane lipoprotein	1191	1030.6	-160.4	-0.21	0.7972
STM14_2021	-	putative regulatory protein	146	116.3	-29.69	-0.33	1
STM14_2022	-	oxidoreductase	1025	848	-176.98	-0.27	0.7758
STM14_2023	-	putative aldo/keto reductase	6338	6611	273	0.06	0.8972
STM14_2024	-	hypothetical protein	690	814.2	124.2	0.24	0.8219
STM14_2025	-	putative transcriptional regulator	2238	1466.1	-771.89	-0.61	0.2712
STM14_2026	-	putative 2'-hydroxyisoflavone reductase	629	877.8	248.77	0.48	0.8033
STM14_2027	mppA	periplasmic murein tripeptide transport protein	9179	8733.1	-445.93	-0.07	0.861
STM14_2028	ycjI	murein peptide amidase A	2286	2629.3	343.25	0.2	0.8278
STM14_2029	ycjG	putative chloromuconate cycloisomerase	837	1176.7	339.67	0.49	0.6394
STM14_2030	tpx	thiol peroxidase	1503	1905.7	402.67	0.34	0.7639
STM14_2031	-	hypothetical protein	842	810.1	-31.85	-0.06	0.9333
STM14_2032	tnpA_5	transposase	4134	4298.2	164.23	0.06	0.8569
STM14_2033	tyrR	DNA-binding transcriptional regulator TyrR	2154	1966.5	-187.47	-0.13	0.8569
STM14_2034	ycjF	hypothetical protein	1223	1367.4	144.37	0.16	0.8265
STM14_2035	ycjX	putative ATPase	4453	4706.7	253.69	0.08	0.9325
STM14_2036	pspE	thiosulfate:cyanide sulfurtransferase (rhodanese)	3005	3605.8	600.75	0.26	0.6959
STM14_2037	pspD	peripheral inner membrane phage-shock protein	203	347.6	144.59	0.78	0.6628
STM14_2038	pspC	DNA-binding transcriptional activator PspC	1485	1685.2	200.21	0.18	0.8461
STM14_2039	pspB	phage shock protein B	599	833.1	234.14	0.48	0.6067
STM14_2040	pspA	phage shock protein PspA	3179	3232.5	53.47	0.02	0.9569
STM14_2041	pspF	phage shock protein operon transcriptional activator	1066	1340.3	274.32	0.33	0.8154
STM14_2042	sapA	peptide transport protein	146	216.4	70.4	0.57	0.5291
STM14_2043	sapB	peptide transport protein	157	110.9	-46.1	-0.5	0.685
STM14_2044	sapC	peptide transport protein	117	52.7	-64.25	-1.15	0.501
STM14_2045	sapD	peptide transport protein	14	25.7	11.7	0.88	1
STM14_2046	sapF	peptide transport protein	183	225.9	42.87	0.3	0.6991
STM14_2047	-	hypothetical protein	1325	1825.9	500.87	0.46	0.4747
STM14_2048	-	hypothetical protein	901	912.9	11.93	0.02	1
STM14_2049	-	hypothetical protein	2576	2824	248.01	0.13	0.8651
STM14_2050	-	putative inner membrane protein	10840	12917.7	2077.69	0.25	0.7273
STM14_2051	-	hypothetical protein	639	681.7	42.66	0.09	0.8851
STM14_2052	ycjE	putative cytoplasmic protein	7065	7970.3	905.26	0.17	0.7677
STM14_2053	fabI	enoyl-(acyl carrier protein) reductase	0	0	0	0	1
STM14_2054	-	hypothetical protein	0	0	0	0	1
STM14_2055	yciW	putative cytoplasmic protein	1845	1636.5	-208.48	-0.17	0.7748
STM14_2056	rnb	exoribonuclease II	2116	2287.1	171.07	0.11	0.9032
STM14_2057	-	hypothetical protein	11	6.8	-4.24	-0.7	1
STM14_2058	yciR	RNase II stability modulator	2920	2093.7	-826.34	-0.48	0.3798
STM14_2059	-	conserved domain protein	351	304.3	-46.69	-0.21	0.9431
STM14_2060	yciT	putative regulatory protein	3103	2279	-824.04	-0.45	0.4588
STM14_2061	-	hypothetical protein	2322	2049	-272.97	-0.18	0.8191
STM14_2062	osmB	lipoprotein	3236	12873.1	9637.06	1.99	0.4241
STM14_2063	yciH	translation initiation factor Sui1	1740	1765	25.01	0.02	0.9813
STM14_2064	pyrF	orotidine 5'-phosphate decarboxylase	203	301.6	98.61	0.57	0.4674
STM14_2065	-	hypothetical protein	10	0	-10	-3.46	1
STM14_2066	yciM	hypothetical protein	1	0	-1	-1	1
STM14_2067	yciS	putative inner membrane protein	9	89.3	80.26	3.31	1
STM14_2068	pgpB	phosphatidylglycerophosphatase B	508	430.1	-77.91	-0.24	0.7224
STM14_2069	ribA	GTP cyclohydrolase II	0	0	0	0	1
STM14_2070	acnA	aconitate hydratase	1753	1068.5	-684.53	-0.71	0.3197
STM14_2071	-	hypothetical protein	425	353	-72	-0.27	1
STM14_2072	cysB	transcriptional regulator CysB	3	13.5	10.52	2.17	0.7184
STM14_2073	-	hypothetical protein	24	16.2	-7.77	-0.56	1
STM14_2074	-	hypothetical protein	306	415.2	109.22	0.44	0.6282
STM14_2075	topA	DNA topoisomerase I	50	10.8	-39.18	-2.21	0.4989
STM14_2076	-	hypothetical protein	0	0	0	0	1
STM14_2077	yciN	hypothetical protein	603	683	80.01	0.18	0.8273
STM14_2078	sohB	putative periplasmic protease	1780	1498.6	-281.43	-0.25	0.7796
STM14_2079	-	hypothetical protein	0	0	0	0	1
STM14_2080	yciK	short chain dehydrogenase	90	78.4	-11.56	-0.2	0.8046
STM14_2081	btuR	cob(I)yrinic acid a,c-diamide adenosyltransferase	0	0	0	0	1
STM14_2082	yciL	23S rRNA pseudouridylate synthase B	35	14.9	-20.12	-1.23	0.6673
STM14_2084	trpH	hypothetical protein	429	319.2	-109.81	-0.43	0.9728
STM14_2085	trpL	trp operon leader peptide	0	0	0	0	1
STM14_2086	trpE	anthranilate synthase component I	1958	3540.8	1582.83	0.85	0.191
STM14_2087	trpD	bifunctional anthranilate synthase/anthranilate phosphoribosyltransferase	872	1113.1	241.1	0.35	0.6878
STM14_2088	trpC	bifunctional indole-3-glycerol phosphate synthase/phosphoribosylanthranilate isomerase	3871	4367.2	496.21	0.17	0.8118
STM14_2089	trpB	tryptophan synthase subunit beta	1084	1179.4	95.38	0.12	0.898
STM14_2090	trpA	tryptophan synthase subunit alpha	70	79.8	9.8	0.19	0.9728
STM14_2091	yciG	putative cytoplasmic protein	618	683	65.01	0.14	0.7888
STM14_2092	yciF	putative cytoplasmic protein	6852	7707.9	855.88	0.17	0.864
STM14_2093	yciE	putative cytoplasmic protein	3534	3095.9	-438.14	-0.19	0.7645
STM14_2094	-	putative catalase	609	417.9	-191.08	-0.54	0.5278
STM14_2095	ompW	outer membrane protein W	1620	1079.3	-540.71	-0.59	0.5577
STM14_2096	-	putative ferredoxin	337	270.5	-66.5	-0.32	1
STM14_2097	yciC	hypothetical protein	1761	1590.5	-170.46	-0.15	0.8313
STM14_2098	yciB	intracellular septation protein A	1308	1583.8	275.77	0.28	0.7371
STM14_2099	yciA	acyl-CoA thioester hydrolase	2216	2049	-166.97	-0.11	0.8464
STM14_2100	tonB	transport protein TonB	117	1.4	-115.65	-6.43	0.028
STM14_2101	yciI	YciI-like protein	1486	1394.4	-91.58	-0.09	0.9134
STM14_2102	-	hypothetical protein	854	630.3	-223.74	-0.44	0.6527
STM14_2103	cls	cardiolipin synthetase	1863	1867.8	4.8	0	0.9961
STM14_2105	-	putative voltage-gated potassium channel	3818	2991.7	-826.28	-0.35	0.6219
STM14_2106	oppF	oligopeptide transport protein	997	1014.4	17.37	0.02	0.9666
STM14_2107	oppD	oligopeptide transporter ATP-binding component	2205	1954.4	-250.64	-0.17	0.8189
STM14_2108	oppC	oligopeptide transport protein	316	252.9	-63.08	-0.32	0.7346
STM14_2109	oppB	oligopeptide transporter permease	4495	4455.1	-39.88	-0.01	0.9854
STM14_2110	oppA	oligopeptide transport protein	10922	11969.6	1047.59	0.13	0.7558
STM14_2111	-	putative inner membrane protein	1180	1053.6	-126.41	-0.16	0.8866
STM14_2112	ychE	hypothetical protein	926	1069.8	143.82	0.21	0.8221
[truncated: 3,429 more rows]

## Sheet: Dip250-I
#Orf	Name	Description	Sum Ctrl	Sum Exp	Delta Sum	log2FC	p-value
STM14_0001	thrL	thr operon leader peptide	348	514.3	166.32	0.56	0.5697
STM14_0002	thrA	bifunctional aspartokinase I/homeserine dehydrogenase I	6393	4897.6	-1495.37	-0.38	0.5041
STM14_0003	thrB	homoserine kinase	1997	1906.7	-90.31	-0.07	0.9269
STM14_0004	thrC	threonine synthase	1541	908.2	-632.83	-0.76	0.3254
STM14_0005	yaaA	hypothetical protein	1496	711.2	-784.75	-1.07	0.0701
STM14_0006	yaaJ	putative alanine/glycine transport protein	4035	3465.9	-569.13	-0.22	0.771
STM14_0007	talB	transaldolase B	9988	8345	-1643.03	-0.26	0.7403
STM14_0008	mogA	molybdenum cofactor biosynthesis protein	12405	12125.9	-279.08	-0.03	0.9708
STM14_0009	yaaH	hypothetical protein	5425	4325.4	-1099.61	-0.33	0.7092
STM14_0010	htgA	hypothetical protein	2821	2326	-494.97	-0.28	0.6577
STM14_0011	yaaI	hypothetical protein	2769	2777.8	8.79	0	0.9947
STM14_0012	-	hypothetical protein	3661	4031.2	370.16	0.14	0.8711
STM14_0013	dnaK	molecular chaperone DnaK	8	60.2	52.24	2.91	0.0157
STM14_0014	dnaJ	chaperone protein DnaJ	1270	1093.5	-176.49	-0.22	0.7557
STM14_0015	-	hypothetical protein	70	4.6	-65.37	-3.92	0.335
STM14_0016	-	putative transcriptional regulator	23427	22361.4	-1065.64	-0.07	0.8493
STM14_0017	-	putative bacteriophage protein	6144	5921.6	-222.36	-0.05	0.9301
STM14_0018	-	hypothetical protein	19229	14824.9	-4404.06	-0.38	0.4122
STM14_0019	-	hypothetical protein	4216	3496	-720.01	-0.27	0.6456
STM14_0020	-	hypothetical protein	3139	2875.1	-263.9	-0.13	0.9144
STM14_0021	-	hypothetical protein	2735	2543.8	-191.2	-0.1	0.9287
STM14_0022	-	putative exochitinase	33754	30391.2	-3362.75	-0.15	0.7582
STM14_0023	-	putative hydroxymethyltransferase	13127	3.36751e+06	3.35438e+06	8	0.169
STM14_0024	-	hypothetical protein	607	841	233.98	0.47	0.5473
STM14_0025	-	putative cytoplasmic protein	19688	17753.3	-1934.68	-0.15	0.7098
STM14_0026	-	hypothetical protein	86	206.2	120.19	1.26	0.1415
STM14_0027	-	hypothetical protein	0	39.4	39.38	5.34	1
STM14_0028	bcfA	fimbrial subunit	8621	8178.2	-442.84	-0.08	0.8877
STM14_0029	bcfB	fimbrial chaparone	14555	12501.2	-2053.77	-0.22	0.572
STM14_0030	bcfC	fimbrial usher	10825	8643.8	-2181.17	-0.32	0.3703
STM14_0031	bcfD	fimbrial subunit	4663	3771.7	-891.32	-0.31	0.6079
STM14_0032	bcfE	fimbrial subunit	2783	1823.3	-959.71	-0.61	0.3801
STM14_0033	bcfF	fimbrial subunit	2975	2831.1	-143.92	-0.07	0.914
STM14_0034	bcfG	fimbrial chaparone	3464	3035	-429.05	-0.19	0.7221
STM14_0035	bcfH	putative thiol-disulfide isomerase	18756	16323.9	-2432.12	-0.2	0.7491
STM14_0036	-	hypothetical protein	11357	12153.7	796.72	0.1	0.9037
STM14_0037	-	putative transcriptional regulator	8608	7631.4	-976.6	-0.17	0.7634
STM14_0038	-	putative transcriptional regulator	22140	20348.1	-1791.91	-0.12	0.7421
STM14_0039	-	putative transcriptional regulator	4339	3023.4	-1315.63	-0.52	0.4993
STM14_0040	-	hypothetical protein	17	7	-10.05	-1.29	1
STM14_0041	-	putative arylsulfatase	67744	58625.6	-9118.41	-0.21	0.5705
STM14_0042	-	putative 5'-nucleotidase	52587	44560.5	-8026.46	-0.24	0.5432
STM14_0043	-	putative outer membrane/exported protein	37759	32652.4	-5106.6	-0.21	0.4608
STM14_0044	-	putative arylsulfatase	7514	6486.9	-1027.07	-0.21	0.6032
STM14_0045	-	putative arylsulfatase regulator	7156	6246	-910.02	-0.2	0.6001
STM14_0046	-	putative cytoplasmic protein	18874	18239.8	-634.16	-0.05	0.8659
STM14_0047	-	putative arylsulfatase	26575	22011.5	-4563.47	-0.27	0.2531
STM14_0048	nhaA	pH-dependent sodium/proton antiporter	639	354.5	-284.54	-0.85	0.1626
STM14_0049	nhaR	transcriptional activator NhaR	3195	3048.9	-146.15	-0.07	0.9119
STM14_0050	-	putative glycosyl hydrolase	10417	9042.3	-1374.69	-0.2	0.6807
STM14_0051	-	putative sodium galactoside symporter	26188	27307.6	1119.64	0.06	0.9089
STM14_0052	rpsT	30S ribosomal protein S20	0	51	50.97	4.73	0.3397
STM14_0053	yaaY	putative cytoplasmic protein	611	479.6	-131.43	-0.35	0.6425
STM14_0054	ribF	bifunctional riboflavin kinase/FMN adenylyltransferase	7	6303.9	6296.9	9.81	0.0025
STM14_0055	ileS	isoleucyl-tRNA synthetase	0	2.3	2.32	1.73	1
STM14_0056	lspA	lipoprotein signal peptidase	0	0	0	0	1
STM14_0057	-	hypothetical protein	0	44	44.02	3.97	0.1053
STM14_0058	slpA	FKBP-type peptidyl-prolyl cis-trans isomerase	381	220.1	-160.91	-0.79	0.5194
STM14_0059	ispH	4-hydroxy-3-methylbut-2-enyl diphosphate reductase	0	0	0	0	1
STM14_0060	-	putative nitrite reductase	6318	6549.5	231.48	0.05	0.9369
STM14_0061	rihC	ribonucleoside hydrolase RihC	1401	1380.8	-20.21	-0.02	0.9732
STM14_0062	-	putative transcriptional regulator	10071	8722.6	-1348.4	-0.21	0.6868
STM14_0063	-	putative transcriptional regulator	20556	15814.2	-4741.8	-0.38	0.3578
STM14_0064	-	putative oxalacetate decarboxylase subunit beta	10379	7972	-2407.03	-0.38	0.7027
STM14_0065	-	pyruvate carboxylase subunit B	14130	12936.8	-1193.22	-0.13	0.7996
STM14_0066	-	oxaloacetate decarboxylase subunit gamma	685	303.5	-381.5	-1.17	0.5013
STM14_0067	-	putative citrate-sodium symporter	19185	17957.2	-1227.8	-0.1	0.8299
STM14_0068	-	hypothetical protein	1685	1531.4	-153.62	-0.14	0.8799
STM14_0069	citC2	putative citrate lyase synthetase	6256	6635.2	379.2	0.08	0.8344
STM14_0070	citD2	citrate lyase subunit gamma	3138	2173.1	-964.88	-0.53	0.5402
STM14_0071	citE2	putative citrate lyase beta chain	2145	1709.8	-435.23	-0.33	0.667
STM14_0072	citF2	putative citrate lyase alpha chain/citrate-ACP transferase	2330	2307.5	-22.51	-0.01	0.9822
STM14_0073	citX2	putative cytoplasmic protein	1871	1614.8	-256.22	-0.21	0.7985
STM14_0074	citG2	triphosphoribosyl-dephospho-CoA synthase	2361	1693.6	-667.45	-0.48	0.5815
STM14_0075	dapB	dihydrodipicolinate reductase	1	62.6	61.55	5.97	1
STM14_0076	-	hypothetical protein	1929	1929.9	0.86	0	0.999
STM14_0077	carA	carbamoyl phosphate synthase small subunit	2492	2024.8	-467.15	-0.3	0.6032
STM14_0078	carB	carbamoyl phosphate synthase large subunit	8611	9552	941	0.15	0.7446
STM14_0079	-	hypothetical protein	1172	1281.2	109.17	0.13	0.7905
STM14_0080	tnpA_1	transposase	5242	5314.6	72.65	0.02	0.9459
STM14_0081	caiF	DNA-binding transcriptional activator CaiF	13254	10969.9	-2284.15	-0.27	0.5747
STM14_0082	caiE	carnitine operon protein CaiE	1701	1895.1	194.11	0.16	0.8451
STM14_0083	caiD	carnitinyl-CoA dehydratase	4772	4158.6	-613.42	-0.2	0.6731
STM14_0084	caiC	putative crotonobetaine/carnitine-CoA ligase	16558	15455.1	-1102.9	-0.1	0.7636
STM14_0085	caiB	crotonobetainyl-CoA:carnitine CoA-transferase	3409	3637.3	228.31	0.09	0.8735
STM14_0086	-	hypothetical protein	2474	2485.9	11.88	0.01	0.9837
STM14_0087	caiA	crotonobetainyl-CoA dehydrogenase	8026	7839.9	-186.09	-0.03	0.9686
STM14_0088	caiT	L-carnitine/gamma-butyrobetaine antiporter	29570	27069	-2500.99	-0.13	0.8049
STM14_0089	-	conserved hypothetical protein	1034	1260.3	226.32	0.29	0.7906
STM14_0090	fixA	putative electron transfer flavoprotein FixA	10842	10587.6	-254.41	-0.03	0.9485
STM14_0091	fixB	putative electron transfer flavoprotein FixB	3494	4369.4	875.41	0.32	0.7036
STM14_0092	fixC	putative oxidoreductase FixC	2641	2321.4	-319.61	-0.19	0.8302
STM14_0093	fixX	putative ferredoxin	2810	2631.8	-178.16	-0.09	0.9013
STM14_0094	yaaU	putative transport protein	16045	17294.6	1249.61	0.11	0.8697
STM14_0095	-	putative outer membrane lipoprotein	7792	6820.5	-971.46	-0.19	0.8087
STM14_0096	-	putative secreted protein	69432	69931.4	499.37	0.01	0.9829
STM14_0097	-	hypothetical protein	14048	15232.7	1184.69	0.12	0.8973
STM14_0098	-	putative secreted protein	11827	10990.7	-836.3	-0.11	0.8598
STM14_0099	-	putative inner membrane protein	5825	5133.9	-691.06	-0.18	0.7808
STM14_0100	-	putative sulfatase	31631	28505.4	-3125.6	-0.15	0.4667
STM14_0101	-	hypothetical protein	1927	1413.2	-513.78	-0.45	0.5887
STM14_0102	-	hypothetical protein	4227	4645.1	418.1	0.14	0.7967
STM14_0103	yabF	glutathione-regulated potassium-efflux system ancillary protein KefF	1848	1603.2	-244.8	-0.21	0.6631
STM14_0104	kefC	glutathione-regulated potassium-efflux system protein KefC	3613	2680.5	-932.51	-0.43	0.3668
STM14_0105	-	hypothetical protein	702	822.4	120.45	0.23	0.712
STM14_0106	folA	dihydrofolate reductase	0	0	0	0	1
STM14_0107	apaH	diadenosine tetraphosphatase	483	213.1	-269.86	-1.18	0.2601
STM14_0108	apaG	ApaG	653	597.7	-55.28	-0.13	0.882
STM14_0109	ksgA	dimethyladenosine transferase	683	641.7	-41.26	-0.09	0.8943
STM14_0110	pdxA_1	4-hydroxythreonine-4-phosphate dehydrogenase	805	1035.6	230.59	0.36	0.6826
STM14_0111	surA	peptidyl-prolyl cis-trans isomerase SurA	626	750.6	124.63	0.26	0.7607
STM14_0112	imp	organic solvent tolerance protein	3	25.5	22.48	3.09	1
STM14_0113	-	hypothetical protein	63	266.4	203.43	2.08	0.6724
STM14_0114	djlA	DNA-J like membrane chaperone protein	1015	498.1	-516.9	-1.03	0.1963
STM14_0115	rluA	23S rRNA/tRNA pseudouridine synthase A	660	778.4	118.43	0.24	0.7761
STM14_0116	hepA	ATP-dependent helicase HepA	9585	11271	1686.03	0.23	0.7518
STM14_0117	polB	DNA polymerase II	30942	28526.3	-2415.75	-0.12	0.8456
STM14_0118	-	putative secreted protein	15147	14723	-424	-0.04	0.9126
STM14_0119	-	putative cytoplasmic protein	9018	8912.6	-105.43	-0.02	0.9678
STM14_0120	araD	L-ribulose-5-phosphate 4-epimerase	3374	3039.6	-334.41	-0.15	0.8365
STM14_0121	araA	L-arabinose isomerase	2151	5122.4	2971.35	1.25	0.5711
STM14_0122	araB	ribulokinase	3322	6910.9	3588.89	1.06	0.4095
STM14_0123	araC	DNA-binding transcriptional regulator AraC	2235	2094.4	-140.65	-0.09	0.85
STM14_0124	yabI	hypothetical protein	2430	2631.8	201.84	0.12	0.8945
STM14_0125	thiQ	thiamine transporter ATP-binding subunit	1808	2307.5	499.49	0.35	0.6757
STM14_0126	thiP	thiamine transporter membrane protein	4589	3973.2	-615.76	-0.21	0.7462
STM14_0127	tbpA	thiamine transporter substrate binding subunit	1102	630.2	-471.84	-0.81	0.1271
STM14_0128	-	putative lipoprotein	910	639.4	-270.57	-0.51	0.6878
STM14_0129	yabN	transcriptional regulator SgrR	4076	3315.3	-760.72	-0.3	0.6231
STM14_0130	-	hypothetical protein	726	1065.7	339.71	0.55	0.5068
STM14_0131	leuD	isopropylmalate isomerase small subunit	1734	1130.6	-603.42	-0.62	0.3599
STM14_0132	leuC	isopropylmalate isomerase large subunit	3105	2194	-911.03	-0.5	0.468
STM14_0133	leuB	3-isopropylmalate dehydrogenase	4613	3097.5	-1515.49	-0.57	0.2327
STM14_0134	leuA	2-isopropylmalate synthase	8012	6966.5	-1045.51	-0.2	0.6216
STM14_0135	leuL	leu operon leader peptide	3467	3424.2	-42.83	-0.02	0.9703
STM14_0136	-	hypothetical protein	6314	5896.2	-417.85	-0.1	0.9394
STM14_0137	-	hypothetical protein	8118	7821.4	-296.62	-0.05	0.9433
STM14_0138	leuO	leucine transcriptional activator	25154	21728.9	-3425.12	-0.21	0.4397
STM14_0139	ilvI	acetolactate synthase 3 catalytic subunit	9399	8243	-1155.97	-0.19	0.754
STM14_0140	ilvH	acetolactate synthase 3 regulatory subunit	1224	639.4	-584.57	-0.94	0.3273
STM14_0141	-	hypothetical protein	557	727.5	170.46	0.39	0.673
STM14_0142	fruR	DNA-binding transcriptional regulator FruR	1321	898.9	-422.1	-0.56	0.3186
STM14_0143	-	hypothetical protein	859	676.5	-182.51	-0.34	0.6761
STM14_0144	-	hypothetical protein	747	653.3	-93.67	-0.19	0.9404
STM14_0145	yabB	cell division protein MraZ	0	9.3	9.27	3.36	1
STM14_0146	mraW	S-adenosyl-methyltransferase MraW	0	0	0	0	1
STM14_0147	ftsL	cell division protein FtsL	0	0	0	0	1
STM14_0148	ftsI	division specific transpeptidase	1	25.5	24.48	4.67	0.3996
STM14_0149	murE	UDP-N-acetylmuramoylalanyl-D-glutamate--2, 6-diaminopimelate ligase	0	11.6	11.58	2.76	0.3362
STM14_0150	murF	UDP-N-acetylmuramoyl-tripeptide--D-alanyl-D- alanine ligase	2	0	-2	-1.58	1
STM14_0151	mraY	phospho-N-acetylmuramoyl-pentapeptide- transferase	23	2.3	-20.68	-3.31	0.7104
STM14_0152	murD	UDP-N-acetylmuramoyl-L-alanyl-D-glutamate synthetase	0	13.9	13.9	3.9	1
STM14_0153	ftsW	cell division protein FtsW	0	48.7	48.65	5.63	1
STM14_0154	murG	N-acetylglucosaminyl transferase	0	0	0	0	1
STM14_0155	murC	UDP-N-acetylmuramate--L-alanine ligase	5	101.9	96.94	4.35	1
STM14_0156	ddl_2	D-alanine--D-alanine ligase	0	0	0	0	1
STM14_0157	ftsQ	cell division protein FtsQ	0	0	0	0	1
STM14_0158	ftsA	cell division protein FtsA	0	0	0	0	1
STM14_0159	ftsZ	cell division protein FtsZ	1	136.7	135.69	7.09	0.4095
STM14_0160	lpxC	UDP-3-O-[3-hydroxymyristoyl] N-acetylglucosamine deacetylase	0	0	0	0	1
STM14_0161	yacA	SecA regulator SecM	109	81.1	-27.91	-0.43	1
STM14_0162	secA	preprotein translocase subunit SecA	1	0	-1	-1	1
STM14_0163	mutT	nucleoside triphosphate pyrophosphohydrolase	1721	1392.4	-328.63	-0.31	0.675
STM14_0165	-	putative transcriptional regulator, LysR family	47	25.5	-21.52	-0.88	0.6662
STM14_0166	yacG	zinc-binding protein	34	53.3	19.29	0.65	1
STM14_0167	yacF	hypothetical protein	1099	752.9	-346.05	-0.55	0.2872
STM14_0168	coaE	dephospho-CoA kinase	0	69.5	69.5	5.16	0.3382
STM14_0169	guaC	guanosine 5'-monophosphate oxidoreductase	3017	3435.8	418.75	0.19	0.7769
STM14_0170	hofC	type IV pilin biogenesis protein	3145	2523	-622.05	-0.32	0.6378
STM14_0171	hofB	hypothetical protein	2069	1512.8	-556.16	-0.45	0.6062
STM14_0172	ppdD	putative major pilin subunit	932	776.1	-155.89	-0.26	0.7897
STM14_0173	-	hypothetical protein	0	0	0	0	1
STM14_0174	nadC	quinolinate phosphoribosyltransferase	848	727.5	-120.54	-0.22	0.769
STM14_0175	ampD	N-acetyl-anhydromuranmyl-L-alanine amidase	1418	1105.1	-312.91	-0.36	0.6789
STM14_0176	ampE	regulatory protein AmpE	923	1190.8	267.81	0.37	0.5964
STM14_0177	-	putative cytoplasmic protein	1992	2444.2	452.18	0.3	0.7436
STM14_0178	-	Na+/galactoside symporter	3999	3556.2	-442.77	-0.17	0.819
STM14_0179	-	hypothetical protein	309	245.6	-63.42	-0.33	1
STM14_0180	aroP	aromatic amino acid transporter	33967	32404.5	-1562.49	-0.07	0.9292
STM14_0181	-	hypothetical protein	20	20.9	0.85	0.06	1
STM14_0182	pdhR	transcriptional regulator PdhR	67	85.7	18.72	0.36	0.6698
STM14_0183	aceE	pyruvate dehydrogenase subunit E1	164	51	-113.03	-1.69	0.2704
STM14_0184	aceF	dihydrolipoamide acetyltransferase	15	30.1	15.12	1.01	0.6967
STM14_0185	lpdA	dihydrolipoamide dehydrogenase	2	32.4	30.43	4.02	1
STM14_0186	-	hypothetical protein	0	0	0	0	1
STM14_0187	-	putative outer membrane protein	864	838.7	-25.33	-0.04	0.9997
STM14_0188	-	putative periplasmic protein	1094	1670.4	576.38	0.61	0.5209
STM14_0190	acnB	bifunctional aconitate hydratase 2/2-methylisocitrate dehydratase	1925	3421.9	1496.85	0.83	0.2352
STM14_0191	-	putative restriction endonuclease	2134	3294.4	1160.43	0.63	0.4458
STM14_0192	yacL	hypothetical protein	5163	5877.6	714.62	0.19	0.7613
STM14_0193	kdgT	2-keto-3-deoxygluconate permease	2079	2082.8	3.77	0	0.9958
STM14_0194	-	putative inner membrane protein	1460	1800.1	340.12	0.3	0.6828
STM14_0195	pdxA_2	4-hydroxythreonine-4-phosphate dehydrogenase 2	1293	2351.5	1058.51	0.86	0.1907
STM14_0196	-	putative transcriptional regulator	3266	2395.5	-870.47	-0.45	0.5325
STM14_0197	speD	S-adenosylmethionine decarboxylase	2231	1663.4	-567.57	-0.42	0.6328
STM14_0198	speE	spermidine synthase	996	1028.6	32.64	0.05	0.9501
STM14_0199	yacC	putative periplasmic protein	1729	1744.5	15.52	0.01	0.9906
STM14_0200	cueO	multicopper oxidase	2476	1668.1	-807.93	-0.57	0.4363
STM14_0201	gcd	glucose dehydrogenase	5849	5615.8	-233.18	-0.06	0.9339
STM14_0202	hpt	hypoxanthine-guanine phosphoribosyltransferase	703	1380.8	677.79	0.97	0.2097
STM14_0203	yadF	carbonic anhydrase	0	46.3	46.34	4.6	0.3357
STM14_0204	yadG	putative ABC-type multidrug transport system ATPase component	5058	4605.7	-452.28	-0.14	0.8336
STM14_0205	yadH	putative transport protein	689	889.6	200.64	0.37	0.5607
STM14_0206	stiH	putative fimbrial protein precurosr	3532	3069.7	-462.29	-0.2	0.6761
STM14_0207	stiC	putativie fimbrial usher	8863	7691.6	-1171.36	-0.2	0.6196
STM14_0208	stiB	putative fimbrial chaparone	6929	6493.9	-435.12	-0.09	0.8824
STM14_0209	stiA	putative fimbrial subunit	12454	11083.4	-1370.62	-0.17	0.7266
STM14_0210	-	hypothetical protein	189	333.6	144.61	0.82	0.5353
STM14_0211	yadI	putative PTS enzyme	4903	5527.8	624.79	0.17	0.7647
STM14_0212	yadE	putative xylanase/chitin deacetylase	5791	6185.7	394.75	0.1	0.8328
STM14_0213	panD	aspartate alpha-decarboxylase	1511	1851.1	340.09	0.29	0.7007
STM14_0214	panC	pantoate--beta-alanine ligase	1416	968.4	-447.59	-0.55	0.5983
STM14_0215	-	hypothetical protein	0	2.3	2.32	1.73	1
STM14_0216	panB	3-methyl-2-oxobutanoate hydroxymethyltransferase	1727	1899.7	172.74	0.14	0.7922
STM14_0217	folK	2-amino-4-hydroxy-6-hydroxymethyldihyropteridine pyrophosphokinase	29	69.5	40.5	1.26	0.8901
STM14_0218	pcnB	poly(A) polymerase I	984	1466.5	482.51	0.58	0.5034
STM14_0219	yadB	glutamyl-Q tRNA(Asp) synthetase	3872	4689.1	817.12	0.28	0.7451
STM14_0220	dksA	DnaK transcriptional regulator DksA	94	400.8	306.8	2.09	0.1187
STM14_0221	sfsA	sugar fermentation stimulation protein A	5731	5071.4	-659.61	-0.18	0.8333
STM14_0222	ligT	2'-5' RNA ligase	607	486.5	-120.48	-0.32	0.6319
STM14_0223	hrpB	ATP-dependent RNA helicase HrpB	10881	9232.3	-1648.72	-0.24	0.6122
STM14_0224	-	hypothetical protein	391	382.3	-8.73	-0.03	1
STM14_0225	-	hypothetical protein	0	0	0	0	1
STM14_0226	mrcB	penicillin-binding protein 1b	15034	16518.5	1484.49	0.14	0.8276
STM14_0227	-	hypothetical protein	0	0	0	0	1
STM14_0228	fhuA	ferrichrome outer membrane transporter	16092	14827.3	-1264.74	-0.12	0.8441
STM14_0229	fhuC	iron-hydroxamate transporter ATP-binding subunit	7521	7712.5	191.49	0.04	0.9622
STM14_0230	fhuD	iron-hydroxamate transporter substrate-binding subunit	1522	1413.2	-108.78	-0.11	0.899
STM14_0231	fhuB	iron-hydroxamate transporter permease subunit	5254	4450.5	-803.51	-0.24	0.7622
STM14_0232	-	hypothetical protein	2668	2703.7	35.66	0.02	0.9777
STM14_0233	-	hypothetical protein	225	324.3	99.35	0.53	0.5997
STM14_0234	stfA	putative fimbrial subunit	21677	18066.1	-3610.91	-0.26	0.6068
STM14_0235	stfC	putative fimbrial outer membrane usher	18298	17880.7	-417.25	-0.03	0.9094
STM14_0236	stfD	putative periplasmic fimbrial chaperone	778	572.2	-205.76	-0.44	0.5268
STM14_0237	stfE	putative minor fimbrial subunit	646	426.3	-219.72	-0.6	0.7319
STM14_0238	stfF	putative minor fimbrial subunit	350	509.7	159.69	0.54	0.5554
STM14_0239	stfG	putative minor fimbrial subunit	5048	1024	-4023.99	-2.3	0.5887
STM14_0240	-	putative outer membrane protein	1816	1424.8	-391.19	-0.35	0.6028
STM14_0241	hemL	glutamate-1-semialdehyde aminotransferase	29	7	-22.05	-2.06	0.6369
STM14_0242	-	hypothetical protein	15	51	35.97	1.76	0.3296
STM14_0243	yadQ	chloride channel protein	4468	2743	-1724.96	-0.7	0.2251
STM14_0244	yadR	iron-sulfur cluster insertion protein ErpA	0	0	0	0	1
STM14_0245	yadS	hypothetical protein	609	725.1	116.15	0.25	0.7671
STM14_0246	btuF	vitamin B12-transporter protein BtuF	2756	3384.8	628.78	0.3	0.7495
STM14_0247	pfs	5'-methylthioadenosine/S-adenosylhomocysteine nucleosidase	0	0	0	0	1
STM14_0248	dgt	deoxyguanosinetriphosphate triphosphohydrolase	23924	21149.7	-2774.31	-0.18	0.6764
STM14_0249	htrA	serine endoprotease	4747	5166.4	419.37	0.12	0.7834
STM14_0250	cdaR	carbohydrate diacid transcriptional activator CdaR	2144	1466.5	-677.49	-0.55	0.3189
STM14_0251	yaeH	hypothetical protein	1646	1913.6	267.64	0.22	0.7219
STM14_0253	dapD	2,3,4,5-tetrahydropyridine-2-carboxylate N-succinyltransferase	0	0	0	0	1
STM14_0254	glnD	PII uridylyl-transferase	1148	1012.4	-135.58	-0.18	0.7708
STM14_0255	map	methionine aminopeptidase	0	0	0	0	1
STM14_0256	-	30S ribosomal protein S2	0	69.5	69.5	4.6	0.0996
STM14_0257	rpsB	30S ribosomal protein S2	0	69.5	69.5	5.16	0.3342
STM14_0258	tsf	elongation factor Ts	0	62.6	62.55	5.01	0.3305
STM14_0259	pyrH	uridylate kinase	0	88	88.04	5.49	0.3338
STM14_0260	frr	ribosome recycling factor	0	62.6	62.55	5.01	0.3324
STM14_0261	dxr	1-deoxy-D-xylulose 5-phosphate reductoisomerase	0	0	0	0	1
STM14_0262	-	hypothetical protein	0	51	50.97	4.73	0.3295
STM14_0263	uppS	undecaprenyl pyrophosphate synthase	0	57.9	57.92	5.88	1
STM14_0264	cdsA	CDP-diglyceride synthase	0	32.4	32.43	4.11	0.3264
STM14_0265	yaeL	zinc metallopeptidase	0	0	0	0	1
STM14_0266	yaeT	outer membrane protein assembly factor YaeT	1	37.1	36.07	5.21	1
STM14_0267	hlpA	periplasmic chaperone	0	0	0	0	1
STM14_0268	lpxD	UDP-3-O-[3-hydroxymyristoyl] glucosamine N-acyltransferase	0	0	0	0	1
STM14_0269	fabZ	(3R)-hydroxymyristoyl-ACP dehydratase	0	4.6	4.63	2.49	1
STM14_0270	lpxA	UDP-N-acetylglucosamine acyltransferase	0	41.7	41.7	5.42	1
STM14_0271	lpxB	lipid-A-disaccharide synthase	0	44	44.02	5.49	1
STM14_0272	rnhB	ribonuclease HII	14	2.3	-11.68	-2.6	1
STM14_0273	dnaE	DNA polymerase III subunit alpha	0	55.6	55.6	3.9	0.0288
STM14_0274	accA	acetyl-CoA carboxylase carboxyltransferase subunit alpha	0	0	0	0	1
STM14_0275	-	putative endochitinase	5374	5595	220.97	0.06	0.9292
STM14_0276	ldcC	lysine decarboxylase 2	6761	6616.7	-144.34	-0.03	0.9422
STM14_0277	yaeR	hypothetical protein	1125	1119	-6.01	-0.01	1
STM14_0278	tilS	tRNA(Ile)-lysidine synthetase	57	90.4	33.35	0.66	0.6032
STM14_0279	rof	Rho-binding antiterminator	494	498.1	4.1	0.01	0.9895
STM14_0280	yaeP	hypothetical protein	1	0	-1	-1	1
STM14_0281	yaeQ	putative cytoplasmic protein	4929	3597.9	-1331.07	-0.45	0.726
STM14_0282	yaeJ	hypothetical protein	10395	9190.6	-1204.42	-0.18	0.8296
STM14_0284	proS	prolyl-tRNA synthetase	0	62.6	62.55	4.06	0.0278
STM14_0285	yaeB	putative regulatory protein	14510	15214.2	704.16	0.07	0.9218
STM14_0286	rcsF	outer membrane lipoprotein	12802	9885.6	-2916.39	-0.37	0.6281
STM14_0287	metQ	DL-methionine transporter substrate-binding subunit	4916	4429.6	-486.36	-0.15	0.785
STM14_0288	yaeE	DL-methionine transporter permease subunit	3172	2207.9	-964.13	-0.52	0.5645
STM14_0289	metN	DL-methionine transporter ATP-binding subunit	2179	2671.2	492.22	0.29	0.6186
STM14_0290	yaeD	D,D-heptose 1,7-bisphosphate phosphatase	2	67.2	65.19	5.07	0.0278
STM14_0291	-	hypothetical protein	54	0	-54	-4.81	0.3386
STM14_0292	-	hypothetical protein	47	0	-47	-4.61	0.3427
STM14_0293	rrsH	16S ribosomal RNA	1497	1399.3	-97.68	-0.1	0.8687
STM14_0294	ileV	Ile tRNA	3	2.3	-0.68	-0.37	1
STM14_0295	alaV	Ala tRNA	0	0	0	0	1
STM14_0296	-	hypothetical protein	711	567.6	-143.39	-0.32	0.8991
STM14_0297	rrlH	23S ribosomal RNA	3852	3929.2	77.22	0.03	0.9413
STM14_0298	rrfH	5S ribosomal RNA	31	23.2	-7.83	-0.42	1
STM14_0299	aspU	Asp tRNA	0	0	0	0	1
STM14_0300	dkgB	2,5-diketo-D-gluconate reductase B	1070	815.5	-254.5	-0.39	0.6552
STM14_0301	yafC	putative transcriptional regulator	2713	2895.9	182.95	0.09	0.8899
STM14_0302	-	putative drug efflux protein	1981	3310.6	1329.65	0.74	0.3705
STM14_0303	yafD	hypothetical protein	664	982.3	318.31	0.56	0.4967
STM14_0304	yafE	putative methyltransferase	1334	1452.6	118.61	0.12	0.8828
STM14_0305	dniR	membrane-bound lytic murein transglycosylase D	5234	5886.9	652.88	0.17	0.7275
STM14_0306	gloB	hydroxyacylglutathione hydrolase	1123	1617.1	494.1	0.53	0.4774
STM14_0307	yafS	putative SAM-dependent methyltransferase	2438	2326	-111.97	-0.07	0.9261
STM14_0308	rnhA	ribonuclease H	381	787.7	406.7	1.05	0.4513
STM14_0309	dnaQ	DNA polymerase III subunit epsilon	0	0	0	0	1
STM14_0310	-	hypothetical protein	0	0	0	0	1
STM14_0311	aspV	Asp tRNA	1	20.9	19.85	4.38	1
STM14_0312	-	hypothetical protein	104	384.6	280.58	1.89	0.3416
STM14_0313	-	putative cytoplasmic protein	6805	5613.5	-1191.49	-0.28	0.7409
STM14_0314	-	putative cytoplasmic protein	12184	11847.9	-336.09	-0.04	0.9627
STM14_0315	-	putative cytoplasmic protein	6032	5101.5	-930.5	-0.24	0.6029
STM14_0316	-	putative cytoplasmic protein	376	699.7	323.66	0.9	0.481
STM14_0317	-	putative cytoplasmic protein	1291	1269.6	-21.42	-0.02	0.9687
STM14_0318	-	putative cytoplasmic protein	9138	9982.9	844.91	0.13	0.8618
STM14_0319	-	putative chaperone ATPase	8450	6897	-1553.01	-0.29	0.5682
STM14_0320	-	putative cytoplasmic protein	3051	2657.3	-393.68	-0.2	0.836
STM14_0321	-	putative cytoplasmic protein	3893	4466.7	573.71	0.2	0.6584
STM14_0322	-	invasol SirA	1201	806.2	-394.77	-0.57	0.5633
STM14_0323	-	putative cytoplasmic protein	42031	23387.7	-18643.3	-0.85	0.6997
STM14_0324	-	putative cytoplasmic protein	4492	4304.5	-187.46	-0.06	0.9056
STM14_0325	-	putative cytoplasmic protein	13905	16611.2	2706.16	0.26	0.5268
STM14_0326	-	putative periplasmic protein	3656	3245.8	-410.22	-0.17	0.7959
STM14_0327	-	putative cytoplasmic protein	29388	7724.1	-21663.9	-1.93	0.7879
STM14_0328	-	putative outer membrane lipoprotein	10958	11671.8	713.83	0.09	0.901
STM14_0329	-	putative cytoplasmic protein	4963	5648.3	685.26	0.19	0.7777
STM14_0330	-	hypothetical protein	3969	3565.5	-403.51	-0.15	0.8608
STM14_0331	-	putative inner membrane protein	22158	25498.3	3340.25	0.2	0.6163
STM14_0332	-	putative Shiga-like toxin A subunit	5310	4649.7	-660.26	-0.19	0.6648
STM14_0333	-	putative inner membrane protein	18130	18110.1	-19.89	0	0.9975
STM14_0334	-	putative cytoplasmic protein	1733	1654.2	-78.83	-0.07	0.928
STM14_0335	-	putative periplasmic protein	3640	4153.9	513.95	0.19	0.7423
STM14_0336	-	putative cytoplasmic protein	18951	19650.8	699.75	0.05	0.9421
STM14_0337	-	hypothetical protein	1086	1207	121.03	0.15	0.785
STM14_0338	-	putative cytoplasmic protein	10775	11224.7	449.7	0.06	0.8737
STM14_0339	-	putative cytoplasmic protein	2801	2284.3	-516.68	-0.29	0.7064
STM14_0340	-	putative RHS-like protein	22023	21485.6	-537.38	-0.04	0.9139
STM14_0341	-	putative RHS-like protein	7910	8949.6	1039.64	0.18	0.5928
STM14_0342	-	putative cytoplasmic protein	1803	2105.9	302.93	0.22	0.7554
STM14_0343	-	hypothetical protein	836	623.2	-212.79	-0.42	0.5265
STM14_0344	-	hypothetical protein	562	315.1	-246.92	-0.83	0.2789
STM14_0345	-	putative cytoplasmic protein	39	25.5	-13.52	-0.61	1
STM14_0346	-	hypothetical protein	9037	7927.9	-1109.05	-0.19	0.7613
STM14_0348	-	putative cytoplasmic protein	854	959.1	105.14	0.17	0.7756
STM14_0350	-	putative transposase	2304	1950.7	-353.29	-0.24	0.7263
STM14_0352	safA	putative outer membrane protein	61378	59005.5	-2372.46	-0.06	0.9282
STM14_0353	safB	putative fimbrial assembly chaparone	25147	27784.9	2637.89	0.14	0.8381
STM14_0354	safC	putative fimbrial usher	38436	37429.6	-1006.44	-0.04	0.9446
STM14_0355	safD	putative fimbrial subunit	1733	1540.6	-192.36	-0.17	0.7857
STM14_0356	ybeJ	putative xylanase/chitin deacetylase	7829	7205.1	-623.88	-0.12	0.7463
STM14_0357	-	hypothetical protein	2074	1883.5	-190.47	-0.14	0.8353
STM14_0358	sinR	transcriptional regulator	32051	33222.3	1171.32	0.05	0.9147
STM14_0359	-	putative cytoplasmic protein	5245	5384.1	139.15	0.04	0.9501
STM14_0360	-	SapA-like protein	17600	17920.1	320.13	0.03	0.9562
STM14_0361	-	hypothetical protein	1665	1508.2	-156.79	-0.14	0.8836
STM14_0362	-	VirG-like protein	9177	10321.2	1144.16	0.17	0.8169
STM14_0363	-	hypothetical protein	1647	1248.7	-398.27	-0.4	0.834
STM14_0364	yafV	hypothetical protein	1760	2712.9	952.92	0.62	0.5524
STM14_0365	fadE	acyl-CoA dehydrogenase	7967	8083.2	116.17	0.02	0.9631
STM14_0366	gmhA	phosphoheptose isomerase	0	2.3	2.32	1.73	1
STM14_0367	yafJ	putative glutamine amidotransferase	7962	5974.9	-1987.08	-0.41	0.3762
STM14_0368	yafK	putative periplasmic protein	10448	10527.4	79.35	0.01	0.9886
STM14_0369	dinP	DNA polymerase IV	12321	12146.8	-174.23	-0.02	0.952
STM14_0371	prfH	peptide chain release factor-like protein	2566	2154.6	-411.41	-0.25	0.6606
STM14_0372	pepD	aminoacyl-histidine dipeptidase	2803	2004	-799	-0.48	0.3348
STM14_0373	gpt	xanthine-guanine phosphoribosyltransferase	1213	892	-321.05	-0.44	0.618
STM14_0374	frsA	fermentation/respiration switch protein	2526	3361.6	835.62	0.41	0.324
STM14_0375	crl	DNA-binding transcriptional regulator Crl	1386	1948.4	562.39	0.49	0.5318
STM14_0376	phoE	outer membrane phosphoporin protein E	9788	11905.8	2117.82	0.28	0.3806
STM14_0377	-	conserved hypothetical protein	944	970.7	26.72	0.04	0.9579
STM14_0378	proB	gamma-glutamyl kinase	2836	2472	-364.02	-0.2	0.8002
STM14_0379	proA	gamma-glutamyl phosphate reductase	1339	2177.8	838.75	0.7	0.446
STM14_0380	thrW	Thr tRNA	295	495.8	200.79	0.75	0.4809
STM14_0381	-	IS3 transposase	2877	2261.2	-615.84	-0.35	0.4819
STM14_0383	-	putative cytoplasmic protein	3477	2977	-499.96	-0.22	0.7098
STM14_0384	-	putative permease	39613	36699.8	-2913.22	-0.11	0.7659
STM14_0385	-	isopropylmalate isomerase large subunit	12579	12100.4	-478.57	-0.06	0.9086
STM14_0386	-	putative 3-isopropylmalate isomerase	1306	1290.4	-15.57	-0.02	0.9791
STM14_0387	-	putative fumarylacetoacetate hydrolase	5423	4540.8	-882.15	-0.26	0.7417
STM14_0388	-	putative hydrolase/acyltransferase	2818	2706	-112.03	-0.06	0.9289
STM14_0389	-	putative transcriptional regulator	5603	5233.6	-369.44	-0.1	0.8283
STM14_0390	-	putative cytoplasmic protein	4370	4320.8	-49.24	-0.02	0.9827
STM14_0391	-	putative outer membrane protein	12137	12626.3	489.34	0.06	0.9271
STM14_0392	stbE	putative fimbrial chaparone	38697	37404.1	-1292.93	-0.05	0.9342
STM14_0393	stbD	putative fimbrial usher	24871	23700.4	-1170.55	-0.07	0.811
STM14_0394	stbC	putative fimbrial usher	12720	11810.8	-909.16	-0.11	0.7756
STM14_0395	stbB	putative fimbrial chaperone	31243	32295.6	1052.62	0.05	0.8959
STM14_0396	stbA	putative fimbrial major subunit	63906	65256.2	1350.15	0.03	0.9567
STM14_0397	-	hypothetical protein	1657	1983.1	326.15	0.26	0.8086
STM14_0398	-	putative inner membrane protein	28146	28625.9	479.87	0.02	0.9592
STM14_0399	-	putative periplasmic protein	11357	11518.9	161.93	0.02	0.9717
STM14_0400	-	hypothetical protein	41863	40228.2	-1634.8	-0.06	0.8582
STM14_0401	-	putative response regulator	12031	12063.4	32.36	0	0.9885
STM14_0402	-	putative inner membrane protein	7522	7126.4	-395.65	-0.08	0.8911
STM14_0403	-	hypothetical protein	9297	9051.6	-245.42	-0.04	0.9375
STM14_0404	-	putative outer membrane protein	6905	5791.9	-1113.1	-0.25	0.5668
STM14_0405	-	putative response regulator	8812	9691	879	0.14	0.7867
STM14_0406	-	putative inner membrane protein	2370	2650.4	280.37	0.16	0.7895
STM14_0407	-	putative outer membrane lipoprotein	7075	3637.3	-3437.69	-0.96	0.262
STM14_0408	-	outer membrane efflux-like protein	5038	3519.2	-1518.84	-0.52	0.364
STM14_0409	-	putative cation efflux system protein	3838	2905.2	-932.78	-0.4	0.4573
STM14_0410	-	putative cation efflux pump	3325	3060.4	-264.56	-0.12	0.831
STM14_0411	-	hypothetical protein	575	637.1	62.11	0.15	0.9011
STM14_0412	-	putative cation transport ATPase	2345	2207.9	-137.13	-0.09	0.8869
STM14_0413	-	putative transcriptional regulator	1475	1123.6	-351.37	-0.39	0.5866
STM14_0414	-	putative copper chaperone	343	549.1	206.07	0.68	0.4891
STM14_0415	-	putative metal-binding transport protein	70	85.7	15.72	0.29	0.667
STM14_0416	-	putative inner membrane protein	2269	2404.8	135.8	0.08	0.8699
STM14_0417	mod	DNA methylase	9060	8778.2	-281.8	-0.05	0.9108
STM14_0418	res	DNA restriction enzyme	19967	20028.4	61.38	0	0.9903
STM14_0419	-	hypothetical protein	1195	1100.5	-94.54	-0.12	0.884
STM14_0420	-	hypothetical protein	274	312.8	38.76	0.19	0.8887
STM14_0421	-	putative cytoplasmic protein	1851	1881.2	30.21	0.02	0.9703
STM14_0422	-	cytochrome BD2 subunit I	11401	11213.1	-187.89	-0.02	0.9735
STM14_0423	-	cytochrome BD2 subunit II	2025	2889	864	0.51	0.5107
STM14_0424	-	putative cytoplasmic protein	445	530.5	85.54	0.25	0.9005
STM14_0425	-	putative transcriptional regulator	1300	1454.9	154.92	0.16	0.8914
STM14_0426	foxA	ferrioxamine receptor	6441	6239	-201.97	-0.05	0.9051
STM14_0427	yahN	putative transport protein	5223	3639.6	-1583.37	-0.52	0.4349
STM14_0428	yahO	hypothetical protein	2489	2743	254.04	0.14	0.8274
STM14_0429	prpR	prp operon regulator	4916	4876.8	-39.22	-0.01	0.9798
STM14_0430	-	hypothetical protein	298	224.7	-73.27	-0.41	0.8664
STM14_0431	prpB	2-methylisocitrate lyase	788	750.6	-37.37	-0.07	0.8665
STM14_0432	prpC	methylcitrate synthase	2672	2504.4	-167.58	-0.09	0.8711
STM14_0433	prpD	2-methylcitrate dehydratase	3494	3762.4	268.42	0.11	0.9067
STM14_0434	prpE	propionyl-CoA synthetase	3641	2923.7	-717.25	-0.32	0.5675
STM14_0435	hemB	delta-aminolevulinic acid dehydratase	10	78.8	68.77	2.98	0.0434
STM14_0436	-	hypothetical protein	36	39.4	3.38	0.13	1
STM14_0437	-	hypothetical protein	1133	847.9	-285.07	-0.42	0.7044
STM14_0438	yaiU	flagellar protein	39942	40406.6	464.59	0.02	0.9462
STM14_0439	yaiV	putative DNA-binding transcriptional regulator	14940	14982.5	42.48	0	0.9924
STM14_0440	ampH	beta-lactamase/D-alanine carboxypeptidase	10080	11081.1	1001.06	0.14	0.769
STM14_0441	-	hypothetical protein	379	386.9	7.9	0.03	0.9852
STM14_0442	-	conserved hypothetical protein	505	609.3	104.31	0.27	0.7449
STM14_0443	sbmA	transport protein	3234	3727.7	493.67	0.2	0.7245
STM14_0444	yaiW	putative outer membrane lipoprotein	2433	2576.2	143.24	0.08	0.9085
STM14_0445	yaiY	putative inner membrane protein	1405	1005.5	-399.53	-0.48	0.5498
STM14_0446	-	hypothetical protein	598	746	148	0.32	0.7612
STM14_0447	yaiZ	putative inner membrane protein	715	1265	549.95	0.82	0.3415
STM14_0448	ddl_1	D-alanyl-alanine synthetase A	5968	5150.2	-817.84	-0.21	0.7779
STM14_0449	-	putative inner membrane protein	2147	2231	84.04	0.06	0.9092
STM14_0450	-	putative permease	11423	13416.4	1993.35	0.23	0.6844
STM14_0451	-	hypothetical protein	342	247.9	-94.11	-0.46	0.5732
STM14_0452	yaiB	hypothetical protein	6224	6225.1	1.13	0	0.9997
STM14_0453	-	hypothetical protein	3753	3850.5	97.45	0.04	0.9558
STM14_0454	psiF	hypothetical protein	1935	2448.8	513.81	0.34	0.5504
STM14_0455	yaiC	diguanylate cyclase AdrA	3499	4466.7	967.71	0.35	0.5472
STM14_0456	proC	pyrroline-5-carboxylate reductase	341	488.8	147.84	0.52	0.3641
STM14_0457	-	hypothetical protein	78	180.7	102.71	1.21	0.7114
STM14_0458	yaiI	hypothetical protein	611	296.5	-314.45	-1.04	0.431
STM14_0459	aroL	shikimate kinase II	1028	982.3	-45.69	-0.07	0.9378
STM14_0460	yaiA	hypothetical protein	115	34.8	-80.25	-1.73	1
STM14_0461	aroM	hypothetical protein	2102	1707.5	-394.55	-0.3	0.6585
STM14_0462	yaiE	hypothetical protein	1169	1450.3	281.29	0.31	0.6749
STM14_0463	rdgC	recombination associated protein	391	474.9	83.94	0.28	0.6562
STM14_0464	-	hypothetical protein	373	613.9	240.94	0.72	0.7071
STM14_0465	yajF	fructokinase	1077	824.8	-252.23	-0.38	0.7079
STM14_0466	araJ	protein AraJ	2682	1987.8	-694.22	-0.43	0.5709
STM14_0467	sbcC	exonuclease subunit SbcC	2658	2485.9	-172.12	-0.1	0.8361
STM14_0468	sbcD	exonuclease subunit SbcD	1951	1364.6	-586.43	-0.52	0.4391
STM14_0469	-	hypothetical protein	2	4.6	2.63	1.21	1
STM14_0470	phoB	transcriptional regulator PhoB	1194	1258	64	0.08	0.917
STM14_0471	phoR	phosphate regulon sensor protein	1762	1387.7	-374.26	-0.34	0.5939
STM14_0472	-	hypothetical protein	81	90.4	9.35	0.16	0.7069
STM14_0473	brnQ	branched-chain amino acid transporter	2733	2506.7	-226.27	-0.12	0.8142
STM14_0474	proY	putative proline-specific permease	2110	1568.4	-541.55	-0.43	0.5304
STM14_0475	malZ	maltodextrin glucosidase	2212	1510.5	-701.47	-0.55	0.5211
STM14_0476	-	putative thiol-alkyl hydroperoxide reductase	1119	706.6	-412.39	-0.66	0.4644
STM14_0477	yajB	acyl carrier protein phosphodiesterase	446	477.3	31.25	0.1	0.9088
STM14_0478	queA	S-adenosylmethionine:tRNA ribosyltransferase-isomerase	858	697.3	-160.66	-0.3	0.7752
STM14_0479	-	DNA metabolism protein	75	125.1	50.1	0.74	0.6008
STM14_0480	tgt	queuine tRNA-ribosyltransferase	831	674.2	-156.82	-0.3	0.7619
STM14_0481	yajC	preprotein translocase subunit YajC	0	0	0	0	1
STM14_0482	secD	preprotein translocase subunit SecD	0	16.2	16.22	4.11	1
STM14_0483	secF	preprotein translocase subunit SecF	0	0	0	0	1
STM14_0484	-	hypothetical protein	175	222.4	47.41	0.35	0.8244
STM14_0485	-	putative regulatory protein	1151	1123.6	-27.37	-0.03	0.9663
STM14_0486	yajD	hypothetical protein	120	227	107.04	0.92	0.7246
STM14_0487	-	hypothetical protein	3	37.1	34.07	3.63	1
STM14_0489	tsx	nucleoside channel	2410	1132.9	-1277.1	-1.09	0.0226
STM14_0490	yajI	hypothetical protein	1912	1633.3	-278.68	-0.23	0.8212
STM14_0491	-	hypothetical protein	673	766.8	93.85	0.19	0.8369
STM14_0492	ybaD	transcriptional regulator NrdR	70	301.2	231.18	2.11	0.1896
STM14_0493	ribD	bifunctional diaminohydroxyphosphoribosylaminopyrimidine deaminase/5-amino-6-(5-phosphoribosylamino)uracil reductase	1	23.2	22.17	4.53	1
STM14_0494	ribH	riboflavin synthase subunit beta	0	125.1	125.1	5.99	0.3312
STM14_0495	nusB	transcription antitermination protein NusB	0	0	0	0	1
STM14_0496	thiL	thiamine monophosphate kinase	65	60.2	-4.76	-0.11	0.9096
STM14_0497	pgpA	phosphatidylglycerophosphatase A	1004	674.2	-329.82	-0.57	0.4181
STM14_0498	-	hypothetical protein	135	64.9	-70.13	-1.06	1
STM14_0499	yajO	putative oxidoreductase	2238	1960	-278.02	-0.19	0.7675
STM14_0500	dxs	1-deoxy-D-xylulose-5-phosphate synthase	1	152.9	151.91	7.26	0.0128
STM14_0501	ispA	geranyltranstransferase	0	155.2	155.22	5.31	0.0293
STM14_0502	xseB	exodeoxyribonuclease VII small subunit	162	48.7	-113.35	-1.74	0.3503
STM14_0503	thiI	thiamine biosynthesis protein ThiI	2892	2777.8	-114.21	-0.06	0.9356
STM14_0504	phnV	2-aminoethylphosphonate transporter	3090	2673.5	-416.46	-0.21	0.7901
STM14_0505	phnU	2-aminoethylphosphonate transporter	2850	2636.5	-213.53	-0.11	0.8578
STM14_0506	phnT	2-aminoethylphosphonate transporter	3370	3984.8	614.83	0.24	0.8122
STM14_0507	phnS	2-aminoethylphosphonate transporter	4284	3306	-977.98	-0.37	0.5805
STM14_0508	phnR	2-aminoethylphosphonate transport protein	6516	7193.5	677.54	0.14	0.8958
STM14_0509	-	hypothetical protein	0	0	0	0	1
STM14_0510	phnW	2-aminoethylphosphonate--pyruvate transaminase	2846	2851.9	5.93	0	0.9976
STM14_0511	phnX	phosphonoacetaldehyde hydrolase	197	273.4	76.38	0.47	0.736
STM14_0512	thiJ	hypothetical protein	1495	1334.5	-160.55	-0.16	0.8393
STM14_0513	apbA	2-dehydropantoate 2-reductase	1588	1556.9	-31.14	-0.03	0.9691
STM14_0514	yajQ	nucleotide-binding protein	446	507.4	61.37	0.19	0.8133
STM14_0515	yajR	putative transport protein	1754	1452.6	-301.39	-0.27	0.7575
STM14_0517	-	putative periplasmic protein	29246	28952.5	-293.46	-0.01	0.9705
STM14_0518	-	TPR repeat-containing protein	24144	25685.9	1541.91	0.09	0.7951
STM14_0519	cyoE	protoheme IX farnesyltransferase	2097	1651.8	-445.15	-0.34	0.518
STM14_0520	cyoD	cytochrome o ubiquinol oxidase subunit IV	457	199.2	-257.76	-1.2	0.7993
STM14_0521	cyoC	cytochrome o ubiquinol oxidase subunit III	262	206.2	-55.81	-0.35	0.6021
STM14_0522	cyoB	cytochrome o ubiquinol oxidase subunit I	3741	2624.9	-1116.11	-0.51	0.5879
STM14_0523	cyoA	cytochrome o ubiquinol oxidase subunit II	4979	4082.1	-896.87	-0.29	0.4761
STM14_0524	ampG	muropeptide transporter	4323	4086.8	-236.24	-0.08	0.8492
STM14_0525	yajG	hypothetical protein	11363	11933.6	570.63	0.07	0.927
STM14_0526	-	hypothetical protein	258	291.9	33.91	0.18	1
STM14_0527	bolA	transcriptional regulator BolA	1866	1714.4	-151.6	-0.12	0.919
STM14_0528	-	hypothetical protein	0	0	0	0	1
STM14_0529	tig	trigger factor	2355	2238	-117.01	-0.07	0.9185
STM14_0530	clpP	ATP-dependent Clp protease proteolytic subunit	0	0	0	0	1
STM14_0531	-	hypothetical protein	1	0	-1	-1	1
STM14_0532	clpX	ATP-dependent protease ATP-binding subunit	1	0	-1	-1	1
STM14_0533	lon	DNA-binding ATP-dependent protease La	1	125.1	124.1	6.97	0.1436
STM14_0534	hupB	transcriptional regulator HU subunit beta	211	347.5	136.51	0.72	0.5787
STM14_0535	cypD	peptidyl-prolyl cis-trans isomerase (rotamase D)	3083	2439.5	-643.45	-0.34	0.5886
STM14_0536	-	hypothetical protein	234	164.5	-69.51	-0.51	0.6704
STM14_0537	ybaV	putative DNA uptake protein	1307	827.1	-479.92	-0.66	0.5592
STM14_0538	ybaW	putative esterase	5834	7216.7	1382.7	0.31	0.7496
STM14_0539	ybaX	queuosine biosynthesis protein QueC	1056	1647.2	591.22	0.64	0.4098
STM14_0540	ybaE	putative ABC transporter periplasmic binding protein	3769	3419.5	-349.46	-0.14	0.7454
STM14_0541	cof	putative hydrolase	925	727.5	-197.54	-0.35	0.7236
STM14_0542	-	putative cysteine synthase/cystathionine beta-synthase	3875	4216.5	341.5	0.12	0.8498
STM14_0543	ybaO	putative transcriptional regulator	906	1003.2	97.16	0.15	0.833
STM14_0544	mdlA	putative multidrug transporter membrane\ATP-binding component	1442	1288.1	-153.88	-0.16	0.8328
STM14_0545	mdlB	putative multidrug transporter membrane\ATP-binding component	1792	2017.9	225.9	0.17	0.7372
STM14_0546	glnK	nitrogen regulatory protein P-II 2	0	0	0	0	1
STM14_0547	amtB	ammonium transporter	4857	4925.4	68.43	0.02	0.9739
STM14_0548	tesB	acyl-CoA thioesterase II	4285	4872.1	587.14	0.19	0.8412
STM14_0549	ybaY	hypothetical protein	1488	1790.9	302.85	0.27	0.7322
STM14_0550	ybaZ	putative methyltransferase	2346	1721.4	-624.65	-0.45	0.771
STM14_0551	ffs	-	0	60.2	60.24	5.94	1
STM14_0552	ylaB	hypothetical protein	3501	3952.4	451.39	0.17	0.7505
STM14_0553	rpmE2	50S ribosomal protein L31 type B	563	312.8	-250.24	-0.85	0.4309
STM14_0554	rpmJ_1	50S ribosomal protein L36	763	593.1	-169.91	-0.36	0.9452
STM14_0555	ylaC	putative inner membrane protein	2451	1719	-731.96	-0.51	0.4887
STM14_0556	maa	maltose O-acetyltransferase	9774	10548.2	774.2	0.11	0.8755
STM14_0557	hha	hemolysin expression-modulating protein	2704	2488.2	-215.8	-0.12	0.9027
STM14_0558	ybaJ	hypothetical protein	28469	30706.3	2237.32	0.11	0.8831
STM14_0559	acrB	acridine efflux pump	6594	5384.1	-1209.85	-0.29	0.7507
STM14_0560	acrA	acridine efflux pump	4857	5393.4	536.42	0.15	0.8555
STM14_0561	acrR	DNA-binding transcriptional repressor AcrR	3796	4304.5	508.54	0.18	0.7354
STM14_0562	-	hypothetical protein	1515	1200.1	-314.92	-0.34	0.7306
STM14_0563	aefA	potassium efflux protein KefA	9168	10277.1	1109.14	0.16	0.7002
STM14_0564	-	putative transposase	2963	2529.9	-433.1	-0.23	0.6917
STM14_0565	ybaM	hypothetical protein	113	139	26.01	0.3	0.4902
STM14_0566	priC	primosomal replication protein N''	412	410.1	-1.93	-0.01	0.9835
STM14_0567	ybaN	hypothetical protein	630	769.2	139.16	0.29	0.7986
STM14_0568	apt	adenine phosphoribosyltransferase	725	702	-23.02	-0.05	0.9287
STM14_0569	dnaX	DNA polymerase III subunits gamma and tau	0	39.4	39.38	4.37	0.3307
STM14_0570	ybaB	hypothetical protein	184	352.1	168.15	0.94	0.5032
STM14_0571	recR	recombination protein RecR	311	310.4	-0.55	0	1
STM14_0572	htpG	heat shock protein 90	3938	4144.7	206.68	0.07	0.901
STM14_0573	-	hypothetical protein	0	2.3	2.32	1.73	1
STM14_0574	adk	adenylate kinase	0	30.1	30.12	4.96	1
STM14_0575	-	hypothetical protein	880	699.7	-180.34	-0.33	0.7226
STM14_0576	hemH	ferrochelatase	0	4.6	4.63	2.49	1
STM14_0577	aes	acetyl esterase	1774	1577.7	-196.29	-0.17	0.8041
STM14_0578	gsk	inosine-guanosine kinase	1750	2323.7	573.71	0.41	0.3691
STM14_0579	ybaL	putative cation:proton antiport protein	2845	3380.2	535.15	0.25	0.6492
STM14_0580	-	hypothetical protein	0	0	0	0	1
STM14_0581	fsr	putative transport protein	2537	3002.5	465.52	0.24	0.7179
STM14_0582	ushA	bifunctional UDP-sugar hydrolase/5'-nucleotidase periplasmic precursor	11506	9227.7	-2278.35	-0.32	0.4433
STM14_0583	ybaK	hypothetical protein	3485	1932.2	-1552.82	-0.85	0.6213
STM14_0584	ybaP	putative cytoplasmic protein	2873	3116	243.04	0.12	0.8925
STM14_0585	-	putative periplasmic protein	42419	49437.3	7018.32	0.22	0.5134
STM14_0586	copA	copper exporting ATPase	9404	8490.9	-913.08	-0.15	0.8368
STM14_0587	cueR	DNA-binding transcriptional regulator CueR	782	674.2	-107.82	-0.21	0.7939
STM14_0588	ybbJ	hypothetical protein	1128	1017.1	-110.94	-0.15	0.7478
STM14_0589	ybbK	putative inner membrane protein	2072	1997	-74.95	-0.05	0.933
STM14_0590	ybbL	putative ABC transporter ATP-binding protein YbbL	8436	5249.8	-3186.22	-0.68	0.4815
STM14_0591	ybbM	putative transport protein	3228	2770.8	-457.16	-0.22	0.7168
STM14_0592	ybbN	putative thioredoxin protein	2305	2284.3	-20.68	-0.01	0.9824
STM14_0593	ybbO	short chain dehydrogenase	2680	1997	-682.95	-0.42	0.5666
STM14_0594	tesA	multifunctional acyl-CoA thioesterase I and protease I and lysophospholipase L1	545	854.9	309.88	0.65	0.4177
STM14_0595	ybbA	putative ABC transporter ATP-binding protein YbbA	882	986.9	104.94	0.16	0.7836
STM14_0596	ybbP	putative inner membrane protein	3823	3431.1	-391.88	-0.16	0.7747
STM14_0597	-	hypothetical protein	0	0	0	0	1
STM14_0598	-	putative outer membrane protein	3663	2787.1	-875.94	-0.39	0.5658
STM14_0599	-	hypothetical protein	1054	959.1	-94.86	-0.14	0.9024
STM14_0600	sfbA	putative ABC-type transport system ATPase component	6576	6373.4	-202.6	-0.05	0.9506
STM14_0601	sfbB	putative ABC-type transport system ATPase component	6336	5683	-652.99	-0.16	0.8334
STM14_0602	sfbC	putative ABC transporter permease component	1425	2404.8	979.8	0.75	0.3154
STM14_0603	ybbB	tRNA 2-selenouridine synthase	1964	2010.9	46.95	0.03	0.9534
STM14_0604	ybbS	DNA-binding transcriptional activator AllS	3398	3125.3	-272.69	-0.12	0.8426
STM14_0605	allA	ureidoglycolate hydrolase	189	363.7	174.73	0.94	0.5281
STM14_0606	allR	DNA-binding transcriptional repressor AllR	2136	1913.6	-222.36	-0.16	0.8299
STM14_0607	gcl	glyoxylate carboligase	7903	8590.5	687.54	0.12	0.7625
STM14_0608	gip	hydroxypyruvate isomerase	9678	9558.9	-119.05	-0.02	0.9602
STM14_0609	glxR	tartronic semialdehyde reductase	7770	7684.7	-85.31	-0.02	0.9683
STM14_0610	-	putative permease	21893	23953	2059.97	0.13	0.6195
STM14_0611	ybbV	putative cytoplasmic protein	3267	3609.5	342.51	0.14	0.8338
STM14_0612	allP	allantoin permease	32172	31563.5	-608.47	-0.03	0.933
STM14_0613	allB	allantoinase	18514	19243	729	0.06	0.9075
STM14_0614	ybbY	putative purine permease YbbY	32763	36220.2	3457.21	0.14	0.7049
STM14_0615	glxK	glycerate kinase II	3724	3408	-316.05	-0.13	0.8002
STM14_0616	ylbA	hypothetical protein	32592	32103.3	-488.67	-0.02	0.9758
STM14_0617	allC	allantoate amidohydrolase	11433	9765.1	-1667.86	-0.23	0.6891
STM14_0618	allD	ureidoglycolate dehydrogenase	66311	175135	108824	1.4	0.485
STM14_0619	fdrA	membrane protein FdrA	24460	13414	-11046	-0.87	0.5888
STM14_0620	ylbE	putative cytoplasmic protein	2169	1538.3	-630.67	-0.5	0.478
STM14_0621	ylbF	putative cytoplasmic protein	1327	1584.7	257.66	0.26	0.7117
STM14_0622	arcC	carbamate kinase	386	470.3	84.3	0.28	0.6793
STM14_0623	purK	phosphoribosylaminoimidazole carboxylase ATPase subunit	1284	1753.8	469.79	0.45	0.4394
STM14_0624	purE	phosphoribosylaminoimidazole carboxylase catalytic subunit	546	488.8	-57.16	-0.16	0.8862
STM14_0625	lpxH	UDP-2,3-diacylglucosamine hydrolase	6	0	-6	-2.81	1
STM14_0626	ppiB	peptidyl-prolyl cis-trans isomerase B (rotamase B)	13	85.7	72.72	2.72	0.2019
STM14_0627	cysS	cysteinyl-tRNA synthetase	0	4.6	4.63	1.73	0.3321
STM14_0628	-	putative outer membrane protein	3965	3964	-1.03	0	0.9998
STM14_0629	-	putative inner membrane protein	3817	3146.2	-670.84	-0.28	0.6545
STM14_0630	ybcI	putative membrane-bound metal-dependent hydrolase	1880	1589.3	-290.7	-0.24	0.6709
STM14_0631	ybcJ	hypothetical protein	128	122.8	-5.21	-0.06	1
STM14_0632	folD	bifunctional 5,10-methylene-tetrahydrofolate dehydrogenase/ 5,10-methylene-tetrahydrofolate cyclohydrolase	0	2.3	2.32	1.73	1
STM14_0633	-	hypothetical protein	2517	2583.2	66.19	0.04	0.9593
STM14_0634	-	hypothetical protein	2227	2108.3	-118.75	-0.08	0.9027
STM14_0635	fimA	fimbrin	3471	4452.8	981.81	0.36	0.5345
STM14_0636	fimI	fimbrial protein	2860	2678.2	-181.83	-0.09	0.84
STM14_0637	fimC	periplasmic chaperone	8679	3794.9	-4884.15	-1.19	0.6916
STM14_0638	fimD	outer membrane usher protein precursor	5836	7270	1433.99	0.32	0.4801
STM14_0639	fimH	minor fimbrial subunit	3991	3818	-172.98	-0.06	0.9085
STM14_0640	fimF	putative fimbrial protein	1224	1561.5	337.5	0.35	0.5926
STM14_0641	fimZ	transcriptional regulator FimZ	14527	14104.4	-422.57	-0.04	0.9263
STM14_0642	fimY	putative regulatory protein	11010	10888.8	-121.23	-0.02	0.9704
STM14_0643	-	hypothetical protein	6400	7513.2	1113.25	0.23	0.5749
STM14_0644	fimW	putative fimbrial protein	7769	6586.5	-1182.45	-0.24	0.6849
STM14_0645	-	conserved hypothetical protein	1089	942.9	-146.08	-0.21	0.8762
STM14_0646	argU	Arg tRNA	7	27.8	20.8	1.99	0.4955
STM14_0647	-	integrase	412	472.6	60.62	0.2	0.8396
STM14_0649	-	hypothetical protein	2938	3162.4	224.38	0.11	0.8661
STM14_0650	-	putative inner membrane protein	15443	17825.1	2382.14	0.21	0.5349
STM14_0651	yfdH	putative glycosyltransferase	49749	50435.8	686.84	0.02	0.9706
STM14_0652	gtrA	putative glycosyl translocase	5379	7462.3	2083.28	0.47	0.4254
STM14_0653	-	Xaa tRNA	2608	3389.4	781.42	0.38	0.698
STM14_0655	-	sensor kinase	12248	12102.7	-145.25	-0.02	0.9812
STM14_0657	-	putative transcriptional regulator	5194	4538.5	-655.47	-0.19	0.8134
STM14_0658	-	pyridine nucleotide-disulfide oxidoreductase	7109	7332.5	223.54	0.04	0.8993
STM14_0659	-	hypothetical protein	2035	2425.6	390.65	0.25	0.7099
STM14_0660	-	putative periplasmic protein	2742	3248.1	506.1	0.24	0.6419
STM14_0661	-	putative inner membrane protein	11662	11739	77.02	0.01	0.9855
STM14_0662	-	putative DNA repair ATPase	3714	3440.4	-273.61	-0.11	0.8122
STM14_0663	pheP	phenylalanine transporter	4920	8782.8	3862.83	0.84	0.3605
STM14_0664	ybdG	hypothetical protein	12815	12575.4	-239.63	-0.03	0.9366
STM14_0665	-	conserved hypothetical protein	5694	6018.9	324.94	0.08	0.8754
STM14_0666	apeE	outer membrane esterase	7466	7304.7	-161.26	-0.03	0.9473
STM14_0667	-	putative inner membrane protein	31476	32638.5	1162.5	0.05	0.8752
STM14_0668	-	putative phosphosugar isomerase	12874	11076.4	-1797.57	-0.22	0.6283
STM14_0669	-	putative inner membrane protein	10016	9568.2	-447.79	-0.07	0.9162
STM14_0670	-	putative PTS system mannose-specific enzyme IID	1093	1318.2	225.24	0.27	0.7337
STM14_0671	-	putative inner membrane protein	1483	1665.7	182.75	0.17	0.8352
STM14_0672	-	putative PTS system mannose-specific enzyme IIAB	265	81.1	-183.91	-1.71	0.3198
STM14_0673	-	putative PTS system mannose-specific enzyme IIAB	560	303.5	-256.5	-0.88	0.4189
STM14_0674	nfnB	dihydropteridine reductase	407	375.3	-31.69	-0.12	0.9035
STM14_0675	ybdF	hypothetical protein	2206	2358.5	152.46	0.1	0.875
STM14_0676	-	putative regulatory protein	1407	15473.6	14066.6	3.46	0.1566
STM14_0677	-	hypothetical protein	0	0	0	0	1
STM14_0678	-	putative regulatory protein	777	634.8	-142.21	-0.29	0.7335
STM14_0679	ybdJ	putative inner membrane protein	957	933.7	-23.35	-0.04	0.9636
STM14_0680	ybdK	carboxylate-amine ligase	3165	4313.8	1148.81	0.45	0.5271
STM14_0681	entD	phosphopantetheinyltransferase component of enterobactin synthase multienzyme complex	346	289.6	-56.41	-0.26	0.8161
STM14_0682	fepA	outer membrane receptor FepA	6430	5731.7	-698.34	-0.17	0.6757
STM14_0683	-	hypothetical protein	8	41.7	33.7	2.38	1
STM14_0684	fes	enterobactin/ferric enterobactin esterase	2097	2284.3	187.32	0.12	0.8328
STM14_0685	ybdZ	putative cytoplasmic protein	506	859.5	353.52	0.76	0.6409
STM14_0686	entF	enterobactin synthase subunit F	10051	10337.4	286.38	0.04	0.9375
STM14_0687	fepE	ferric enterobactin transport protein FepE	47318	50053.6	2735.58	0.08	0.8253
STM14_0688	fepC	iron-enterobactin transporter ATP-binding protein	312	7	-305.05	-5.49	0.0759
STM14_0689	fepG	iron-enterobactin transporter permease	358	74.1	-283.86	-2.27	0.4866
STM14_0690	fepD	iron-enterobactin transporter membrane protein	124	4.6	-119.37	-4.74	0.0031
STM14_0691	ybdA	enterobactin exporter EntS	907	523.6	-383.41	-0.79	0.3599
STM14_0692	fepB	iron-enterobactin transporter periplasmic binding protein	104	27.8	-76.2	-1.9	0.4149
STM14_0693	entC	isochorismate synthase	1434	1876.6	442.57	0.39	0.5263
STM14_0694	entE	enterobactin synthase subunit E	1766	1990.1	224.1	0.17	0.7589
STM14_0695	entB	2,3-dihydro-2,3-dihydroxybenzoate synthetase	849	1265	415.95	0.58	0.3425
STM14_0696	entA	2,3-dihydroxybenzoate-2,3-dehydrogenase	926	919.8	-6.25	-0.01	0.9886
STM14_0697	ybdB	hypothetical protein	649	463.4	-185.65	-0.49	0.6622
STM14_0698	-	hypothetical protein	152	180.7	28.71	0.25	0.6988
STM14_0699	cstA	carbon starvation protein	3001	3046.5	45.54	0.02	0.962
STM14_0700	ybdD	putative cytoplasmic protein	0	0	0	0	1
STM14_0701	ybdH	hypothetical protein	1680	1420.2	-259.83	-0.24	0.7371
STM14_0702	ybdL	putative aminotransferase	901	715.9	-185.12	-0.33	0.7727
STM14_0703	ybdM	putative transcriptional regulator	2382	3069.7	687.71	0.37	0.684
STM14_0704	ybdN	putative 3'-phosphoadenosine 5'-phosphosulfate sulfotransferase	9580	10346.6	766.65	0.11	0.7978
STM14_0705	ybdO	putative transcriptional regulator	45600	51649.8	6049.83	0.18	0.7596
STM14_0706	dsbG	disulfide isomerase/thiol-disulfide oxidase	3682	3776.3	94.32	0.04	0.9591
STM14_0707	ahpC	alkyl hydroperoxide reductase subunit C	1896	2275.1	379.06	0.26	0.7117
STM14_0708	ahpF	alkyl hydroperoxide reductase F52a subunit	2291	2773.2	482.16	0.28	0.6816
STM14_0709	-	putative anaerobic dehydrogenase component	12669	13087.4	418.37	0.05	0.9388
STM14_0710	-	putative oxidoreductase protein	17914	17602.7	-311.26	-0.03	0.9608
STM14_0711	-	molybdopterin-containing oxidoreductase iron-sulfur subunit	930	1253.4	323.37	0.43	0.5862
STM14_0712	-	putative hydrogenase protein	1808	2140.7	332.69	0.24	0.784
STM14_0713	ybdQ	putative universal stress protein	1521	1501.3	-19.74	-0.02	0.9795
STM14_0714	-	hypothetical protein	23	169.1	146.12	2.88	0.2018
STM14_0715	-	hypothetical protein	167	106.6	-60.43	-0.65	0.689
STM14_0716	ybdR	putative dehydrogenase	1491	1482.7	-8.27	-0.01	0.9893
STM14_0717	rnk	nucleoside diphosphate kinase regulator	687	699.7	12.66	0.03	0.979
STM14_0718	rna	ribonuclease I	921	1121.3	200.31	0.28	0.7805
STM14_0719	citT	citrate/succinate transport antiport protein	6024	6535.6	511.58	0.12	0.7968
STM14_0720	citG	triphosphoribosyl-dephospho-CoA synthase	4972	4279.1	-692.95	-0.22	0.7876
STM14_0721	citX	2'-(5''-triphosphoribosyl)-3'-dephospho-CoA:apo- citrate lyase	953	810.9	-142.13	-0.23	0.8224
STM14_0722	citF	citrate lyase alpha chain/citrate-ACP transferase	2635	3977.9	1342.88	0.59	0.4981
STM14_0723	citE	citrate lyase beta chain	2341	2300.5	-40.46	-0.03	0.9735
STM14_0724	citD	citrate lyase subunit gamma	258	349.8	91.83	0.44	0.7094
STM14_0725	citC	citrate lyase synthetase	18936	19196.7	260.67	0.02	0.9681
STM14_0726	-	conserved hypothetical protein	22	53.3	31.29	1.28	1
STM14_0727	dpiB	sensory histidine kinase	6605	6496.2	-108.81	-0.02	0.9556
STM14_0728	dpiA	two-component response regulator DpiA	3712	3338.4	-373.55	-0.15	0.7956
STM14_0729	dcuC	C4-dicarboxylate transporter DcuC	4595	9422.3	4827.26	1.04	0.3664
STM14_0730	-	hypothetical protein	100	227	127.04	1.18	0.7177
STM14_0731	pagP	palmitoyl transferase for Lipid A	5248	6266.8	1018.83	0.26	0.5554
STM14_0732	cspE	cold shock protein CspE	1101	1165.3	64.33	0.08	0.9136
STM14_0733	ccrB	camphor resistance protein CrcB	1344	1804.8	460.76	0.43	0.6237
STM14_0734	ybeM	putative hydrolase	291	491.2	200.15	0.76	0.4477
STM14_0735	-	hypothetical protein	852	581.5	-270.49	-0.55	0.6602
STM14_0736	tatE	twin arginine translocase protein E	250	488.8	238.84	0.97	0.3155
STM14_0737	lipA	lipoyl synthase	0	7	6.95	2.99	1
STM14_0738	-	hypothetical protein	50	46.3	-3.66	-0.11	0.9733
STM14_0739	ybeF	putative DNA-binding transcriptional regulator	7622	7314	-307.99	-0.06	0.9157
STM14_0740	-	hypothetical protein	1956	2462.7	506.71	0.33	0.6985
STM14_0741	lipB	lipoyltransferase	18	90.4	72.35	2.33	0.0504
STM14_0742	-	hypothetical protein	131	55.6	-75.4	-1.24	1
STM14_0743	ybeD	hypothetical protein	0	20.9	20.85	3.51	0.3346
STM14_0744	dacA	D-alanyl-D-alanine carboxypeptidase fraction A	7362	5879.9	-1482.07	-0.32	0.7511
STM14_0745	-	hypothetical protein	1223	970.7	-252.28	-0.33	0.7726
STM14_0746	rlpA	rare lipoprotein A	759	1202.4	443.4	0.66	0.4471
STM14_0747	mrdB	cell wall shape-determining protein	0	178.4	178.39	4.73	0.0004
STM14_0748	mrdA	penicillin-binding protein 2	0	4.6	4.63	1.73	0.3338
STM14_0749	ybeA	SPOUT methyltransferase superfamily protein	20	0	-20	-4.39	1
STM14_0750	ybeB	hypothetical protein	0	55.6	55.6	4.85	0.3285
STM14_0751	cobC	alpha ribazole-5'-P phosphatase	658	690.4	32.39	0.07	0.9551
STM14_0752	cobD	threonine-phosphate decarboxylase	4228	4499.1	271.15	0.09	0.8718
STM14_0753	nadD	nicotinic acid mononucleotide adenylyltransferase	1	0	-1	-1	1
STM14_0754	holA	DNA polymerase III subunit delta	0	2.3	2.32	1.73	1
STM14_0755	rlpB	LPS-assembly lipoprotein RplB	0	27.8	27.8	3.9	0.336
STM14_0756	-	hypothetical protein	27	16.2	-10.78	-0.74	1
STM14_0757	-	putative hydrolase	2071	1663.4	-407.57	-0.32	0.7064
STM14_0758	-	putative hydrolase	12389	13295.9	906.88	0.1	0.7618
STM14_0759	-	2-keto-3-deoxygluconate permease	9573	8880.1	-692.86	-0.11	0.7605
STM14_0760	-	putative sigma-54 dependent transcriptional regulator	46416	50697.6	4281.64	0.13	0.702
STM14_0761	ybeL	hypothetical protein	6294	6973.4	679.44	0.15	0.863
STM14_0762	ybeQ	TPR repeat-containing protein	60962	69419.4	8457.37	0.19	0.4985
STM14_0763	ybeR	putative cytoplasmic protein	13316	14704.5	1388.47	0.14	0.7684
STM14_0764	ybeS	putative molecular chaperone	7398	9839.3	2441.28	0.41	0.6586
STM14_0766	ybeV	putative molecular chaperone	9858	9389.8	-468.18	-0.07	0.9276
STM14_0767	hscC	putative heatshock protein	9314	10569.1	1255.05	0.18	0.6571
STM14_0768	-	putative cytoplasmic protein	8893	10277.1	1384.14	0.21	0.7183
STM14_0769	rihA	ribonucleoside hydrolase 1	1920	2052.6	132.65	0.1	0.8976
STM14_0770	gltL	glutamate/aspartate transporter	1557	2390.9	833.9	0.62	0.3366
STM14_0771	gltK	glutamate/aspartate transporter	1967	2089.7	122.72	0.09	0.9132
STM14_0772	gltJ	glutamate/aspartate transporter	1700	1137.5	-562.47	-0.58	0.6402
STM14_0773	gltI	glutamate and aspartate transporter subunit	1411	1427.1	16.12	0.02	0.9793
STM14_0774	-	hypothetical protein	313	776.1	463.11	1.31	0.3457
STM14_0775	lnt	apolipoprotein N-acyltransferase	1	74.1	73.14	6.21	0.0475
STM14_0776	ybeX	putative transport protein	0	32.4	32.43	5.06	1
STM14_0777	-	conserved hypothetical protein	3	20.9	17.85	2.8	0.2078
STM14_0778	ybeY	putative metalloprotease	23	101.9	78.94	2.15	0.1347
STM14_0779	phoL	putative phosphate starvation-inducible protein	29	60.2	31.24	1.05	0.8791
STM14_0780	-	hypothetical protein	0	0	0	0	1
STM14_0781	miaB	rRNA modification protein	1301	2010.9	709.95	0.63	0.3427
STM14_0782	ubiF	2-octaprenyl-3-methyl-6-methoxy-1,4-benzoquinol hydroxylase	4	53.3	49.29	3.74	0.4103
STM14_0783	-	putative inner membrane protein	1897	1306.7	-590.35	-0.54	0.3703
STM14_0784	glnX	Gln tRNA	6	57.9	51.92	3.27	1
STM14_0785	glnV	Gln tRNA	37	55.6	18.6	0.59	1
STM14_0786	metU	Met tRNA	0	0	0	0	1
STM14_0787	glnW	Gln tRNA	0	0	0	0	1
STM14_0788	glnU	Gln tRNA	0	0	0	0	1
STM14_0789	leuW	Leu tRNA	0	0	0	0	1
STM14_0790	metT	Met tRNA	0	7	6.95	2.99	1
STM14_0791	-	hypothetical protein	814	671.9	-142.14	-0.28	0.9008
STM14_0792	asnB	asparagine synthetase B	2908	2490.5	-417.48	-0.22	0.6758
STM14_0793	nagD	UMP phosphatase	712	479.6	-232.43	-0.57	0.6364
STM14_0794	nagC	N-acetylglucosamine operon transcriptional repressor	1341	917.4	-423.56	-0.55	0.4092
STM14_0795	nagA	N-acetylglucosamine-6-phosphate deacetylase	814	556	-257.98	-0.55	0.462
STM14_0796	nagB	glucosamine-6-phosphate deaminase	962	1241.8	279.78	0.37	0.6184
STM14_0797	-	hypothetical protein	0	0	0	0	1
STM14_0798	nagE	N-acetyl glucosamine specific PTS system components IIABC	3648	5110.8	1462.77	0.49	0.3293
STM14_0799	glnS	glutaminyl-tRNA synthetase	1	23.2	22.17	4.53	0.1419
STM14_0800	-	hypothetical protein	0	136.7	136.69	7.11	1
STM14_0801	-	hypothetical protein	2342	2824.1	482.13	0.27	0.7153
STM14_0802	ybfM	putative outer membrane protein	11626	12776.9	1150.93	0.14	0.6945
STM14_0803	ybfN	putative lipoprotein	1695	1464.2	-230.81	-0.21	0.829
STM14_0804	citA	citrate-proton symporter	3075	2733.8	-341.22	-0.17	0.7624
STM14_0805	citB	citrate utilization protein b	1451	1269.6	-181.42	-0.19	0.8299
STM14_0806	-	tricarballylate dehydrogenase	1755	1860.4	105.36	0.08	0.9377
STM14_0807	-	putative transcriptional regulator	1856	1580	-275.97	-0.23	0.7212
STM14_0808	fur	ferric uptake regulator	68	4.6	-63.37	-3.88	0.403
STM14_0809	-	hypothetical protein	157	203.9	46.87	0.38	0.6713
STM14_0810	fldA	flavodoxin FldA	0	0	0	0	1
STM14_0811	ybfE	LexA regulated protein	548	1000.8	452.84	0.87	0.4834
STM14_0812	-	hypothetical protein	36	11.6	-24.42	-1.64	1
STM14_0813	ybfF	hypothetical protein	333	393.8	60.85	0.24	0.8279
STM14_0814	seqA	replication initiation regulator SeqA	719	586.1	-132.86	-0.29	0.8264
STM14_0815	pgm	phosphoglucomutase	17	32.4	15.43	0.93	0.3817
STM14_0816	-	putative cytoplasmic protein	643	586.1	-56.86	-0.13	0.8318
STM14_0817	potE	putrescine transporter	4394	4927.7	533.75	0.17	0.6769
STM14_0818	speF	ornithine decarboxylase	14678	15144.7	466.65	0.05	0.9492
STM14_0819	-	hypothetical protein	525	574.6	49.56	0.13	0.8709
STM14_0820	-	conserved hypothetical protein	906	1501.3	595.26	0.73	0.5734
STM14_0821	kdpE	DNA-binding transcriptional activator KdpE	5040	5291.5	251.48	0.07	0.9522
STM14_0822	kdpD	sensor protein KdpD	5164	5354	190.03	0.05	0.9125
STM14_0823	kdpC	potassium-transporting ATPase subunit C	323	298.9	-24.14	-0.11	0.8905
STM14_0824	kdpB	potassium-transporting ATPase subunit B	7443	8152.7	709.68	0.13	0.8197
STM14_0825	kdpA	potassium-transporting ATPase subunit A	3186	2726.8	-459.17	-0.22	0.6153
STM14_0826	-	K+-transporting ATPase, F subunit	692	861.8	169.83	0.32	0.787
STM14_0827	ybfA	putative periplasmic protein	988	878.1	-109.95	-0.17	0.7991
STM14_0828	phrB	deoxyribodipyrimidine photolyase	1569	1751.5	182.47	0.16	0.8453
STM14_0829	ybgH	POT family transport protein	3876	4042.7	166.74	0.06	0.8978
STM14_0830	ybgI	putative hydrolase-oxidase	1317	1163	-153.99	-0.18	0.8007
STM14_0831	ybgJ	putative carboxylase	107	111.2	4.2	0.06	0.9772
STM14_0832	ybgK	putative carboxylase	1282	1021.7	-260.31	-0.33	0.6695
STM14_0833	ybgL	hypothetical protein	3037	2430.3	-606.72	-0.32	0.644
STM14_0834	-	putative cytoplasmic protein	1217	1661.1	444.12	0.45	0.6465
STM14_0835	-	putative phage integrase	2551	3011.8	460.79	0.24	0.6417
STM14_0836	-	putative inner membrane protein	380	637.1	257.11	0.75	0.3364
STM14_0837	-	putative cytoplasmic protein	1403	1619.4	216.41	0.21	0.7033
STM14_0838	-	putative UDP-galactopyranose mutase	4013	27402.6	23389.6	2.77	0.1655
STM14_0839	-	putative glycosyl transferase	7525	7362.7	-162.34	-0.03	0.9501
STM14_0840	-	putative glycosyl transferase	3871	60801	56930	3.97	0.1555
STM14_0841	-	putative ABC transporter permease protein	2857	3127.6	270.62	0.13	0.7551
STM14_0842	-	putative ABC-type polysaccharide/polyol phosphate transport system ATPase component	3543	4445.9	902.86	0.33	0.5848
STM14_0843	-	putative glycosyltransferase	5246	4656.7	-589.31	-0.17	0.7879
STM14_0844	-	putative glycosyltransferase	506	651	145.01	0.36	0.8799
STM14_0845	-	putative glycosyl transferase	9567	10650.1	1083.14	0.15	0.7175
STM14_0846	-	putative cytoplasmic protein	1641	1540.6	-100.36	-0.09	0.9218
STM14_0847	nei	endonuclease VIII	3237	3208.7	-28.29	-0.01	0.9832
STM14_0848	abrB	putative transport protein	1351	1220.9	-130.07	-0.15	0.7859
STM14_0849	gltA	type II citrate synthase	1791	1881.2	90.21	0.07	0.9306
STM14_0850	-	putative inner membrane protein	368	959.1	591.14	1.38	0.1662
STM14_0851	sdhC	succinate dehydrogenase cytochrome b556 large membrane subunit	133	280.3	147.33	1.08	0.3632
STM14_0852	sdhD	succinate dehydrogenase cytochrome b556 small membrane subunit	76	291.9	215.91	1.94	0.3651
STM14_0853	sdhA	succinate dehydrogenase flavoprotein subunit	655	465.7	-189.33	-0.49	0.468
STM14_0854	sdhB	succinate dehydrogenase iron-sulfur subunit	287	398.5	111.48	0.47	0.4796
STM14_0855	kgd	alpha-ketoglutarate decarboxylase	18	148.3	130.27	3.04	0.4229
STM14_0856	sucB	dihydrolipoamide acetyltransferase	0	0	0	0	1
STM14_0857	sucC	succinyl-CoA synthetase subunit beta	393	942.9	549.92	1.26	0.3462
STM14_0858	sucD	succinyl-CoA synthetase subunit alpha	272	296.5	24.55	0.12	0.879
STM14_0859	-	hypothetical protein	2315	2796.3	481.33	0.27	0.7662
STM14_0860	-	hypothetical protein	262	335.9	73.93	0.36	0.8277
STM14_0861	cydA	cytochrome d terminal oxidase polypeptide subunit I	985	664.9	-320.09	-0.57	0.3554
STM14_0862	cydB	cytochrome d terminal oxidase polypeptide subunit II	683	813.2	130.18	0.25	0.714
STM14_0863	ybgT	putative outer membrane lipoprotein	1325	1874.3	549.26	0.5	0.5919
STM14_0864	-	hypothetical protein	688	871.1	183.1	0.34	0.5741
STM14_0865	ybgE	hypothetical protein	76	118.2	42.15	0.64	0.6714
STM14_0866	ybgC	acyl-CoA thioester hydrolase YbgC	26	7	-19.05	-1.9	1
STM14_0867	tolQ	colicin uptake protein TolQ	20	27.8	7.8	0.48	0.6285
STM14_0868	tolR	colicin uptake protein TolR	246	231.7	-14.32	-0.09	0.935
STM14_0869	tolA	cell envelope integrity inner membrane protein TolA	232	384.6	152.58	0.73	0.5254
STM14_0870	tolB	translocation protein TolB	1184	1529.1	345.06	0.37	0.7721
STM14_0871	pal	peptidoglycan-associated outer membrane lipoprotein	162	319.7	157.71	0.98	0.6277
STM14_0872	ybgF	hypothetical protein	7105	8180.5	1075.48	0.2	0.8086
STM14_0873	-	hypothetical protein	4656	5405	749	0.22	0.7714
STM14_0874	lysT	Lys tRNA	52	152.9	100.91	1.56	0.5056
STM14_0875	valT	Val tRNA	0	13.9	13.9	2.99	0.3298
STM14_0876	lysW	Lys tRNA	4	16.2	12.22	2.02	1
STM14_0877	lysY	Lys tRNA	436	634.8	198.79	0.54	1
STM14_0878	lysZ	Lys tRNA	7	2.3	-4.68	-1.6	0.6694
STM14_0879	-	hypothetical protein	2	0	-2	-1.58	1
STM14_0880	nadA	quinolinate synthetase	2581	3136.9	555.89	0.28	0.5714
STM14_0881	pnuC	nucleoside/purine/pyrimidine transporter	1211	1510.5	299.53	0.32	0.6035
STM14_0882	ybgR	zinc transporter ZitB	1457	1753.8	296.79	0.27	0.612
STM14_0883	ybgS	hypothetical protein	867	1318.2	451.24	0.6	0.4182
STM14_0884	aroG	phospho-2-dehydro-3-deoxyheptonate aldolase	3036	3222.6	186.61	0.09	0.8766
STM14_0885	-	fumarate hydratase	4163	5423.5	1260.53	0.38	0.4633
STM14_0886	-	fumarate hydratase	12994	13027.1	33.14	0	0.9909
STM14_0887	-	transcriptional regulator	3006	4742.4	1736.41	0.66	0.3562
STM14_0888	-	transcriptional regulator	15834	18124	2290.01	0.19	0.6822
STM14_0889	-	putative cation transporter	10730	12359.9	1629.91	0.2	0.7535
STM14_0890	dcoC	oxaloacetate decarboxylase subunit gamma	3701	3512.2	-188.79	-0.08	0.8873
STM14_0892	dcoB	oxaloacetate decarboxylase beta chain	3833	3218	-615.02	-0.25	0.7184
STM14_0893	-	putative cytoplasmic protein	1878	1607.8	-270.17	-0.22	0.8171
STM14_0894	-	putative ABC transport protein	4860	4290.6	-569.36	-0.18	0.7451
STM14_0895	-	putative ABC-type cobalamin/Fe3+-siderophore transport component	2632	3493.7	861.67	0.41	0.6086
STM14_0896	gpmA	phosphoglyceromutase	176	71.8	-104.18	-1.29	0.2582
STM14_0897	-	hypothetical protein	1237	1438.7	201.71	0.22	0.8097
STM14_0898	galM	aldose 1-epimerase	1964	3083.6	1119.61	0.65	0.4525
STM14_0899	galK	galactokinase	2075	2145.3	70.32	0.05	0.949
STM14_0900	galT	galactose-1-phosphate uridylyltransferase	1064	956.8	-107.18	-0.15	0.835
STM14_0901	galE	UDP-galactose-4-epimerase	369	428.6	59.6	0.22	0.7891
STM14_0902	-	putative inner membrane protein	6157	6227.4	70.45	0.02	0.9625
STM14_0903	-	hypothetical protein	853	713.6	-139.44	-0.26	0.7366
STM14_0904	modF	putative molybdenum transport ATP-binding protein ModF	7311	9102.5	1791.55	0.32	0.5457
STM14_0905	modE	DNA-binding transcriptional regulator ModE	1382	1498.9	116.94	0.12	0.9025
STM14_0906	-	hypothetical protein	336	157.5	-178.46	-1.09	0.3023
STM14_0907	modA	molybdate transporter periplasmic protein	678	843.3	165.3	0.31	0.6991
STM14_0908	modB	molybdate ABC transporter permease protein	574	491.2	-82.85	-0.22	0.8055
STM14_0909	modC	molybdate transporter ATP-binding protein	869	1068	199.03	0.3	0.6612
STM14_0910	ybhA	phosphotransferase	1254	1485	231.04	0.24	0.7821
STM14_0911	ybhE	6-phosphogluconolactonase	702	539.8	-162.2	-0.38	0.566
STM14_0912	ybhC	putative pectinesterase	1302	991.6	-310.43	-0.39	0.597
STM14_0913	hutI	imidazolonepropionase	1700	1888.2	188.16	0.15	0.7573
STM14_0914	hutG	formimidoylglutamase	585	412.4	-172.62	-0.5	0.4208
STM14_0915	hutC	histidine utilization repressor	764	481.9	-282.11	-0.66	0.764
STM14_0917	hutH	histidine ammonia-lyase	1056	1415.5	359.54	0.42	0.5208
STM14_0918	ybhB	putative kinase inhibitor protein	531	169.1	-361.88	-1.65	0.0804
STM14_0919	bioA	adenosylmethionine--8-amino-7-oxononanoate transaminase	842	936	93.97	0.15	0.8612
STM14_0920	bioB	biotin synthetase	3646	3394.1	-251.95	-0.1	0.8943
STM14_0921	bioF	8-amino-7-oxononanoate synthase	2755	2569.3	-185.71	-0.1	0.8984
STM14_0922	bioC	biotin biosynthesis protein BioC	2542	2784.7	242.74	0.13	0.873
STM14_0923	bioD_1	dithiobiotin synthetase	6261	5866	-394.97	-0.09	0.9141
STM14_0924	-	hypothetical protein	0	0	0	0	1
STM14_0925	-	hypothetical protein	1119	1545.3	426.28	0.47	0.6303
STM14_0926	uvrB	excinuclease ABC subunit B	3519	4281.4	762.37	0.28	0.6828
STM14_1000	-	hypothetical protein	585	338.2	-246.75	-0.79	0.4196
STM14_1001	-	putative cytoplasmic protein	29752	5917	-23835	-2.33	0.6872
STM14_1002	-	putative electron transfer protein beta subunit	14251	18455.3	4204.3	0.37	0.5715
STM14_1003	-	putative electron transfer protein alpha subunit	21274	20839.2	-434.75	-0.03	0.9349
STM14_1005	-	putative acyl-CoA dehydrogenase	168917	162903	-6014.09	-0.05	0.9004
STM14_1006	-	hypothetical protein	469	588.5	119.46	0.33	0.7585
STM14_1007	-	putative dehydrogenase	48749	73195.7	24446.7	0.59	0.2663
STM14_1008	-	putative transcriptional regulator	36219	53222.9	17003.9	0.56	0.2709
STM14_1009	-	putative inner membrane protein	14640	18364.9	3724.95	0.33	0.5443
STM14_1010	-	hypothetical protein	1531	1693.6	162.55	0.15	0.8709
STM14_1012	yliJ	putative glutathione S-transferase	1882	1475.8	-406.22	-0.35	0.7253
STM14_1013	dacC	D-alanyl-D-alanine carboxypeptidase fraction C	2687	3009.5	322.47	0.16	0.8074
STM14_1014	deoR	DNA-binding transcriptional repressor DeoR	3457	2838	-618.97	-0.28	0.6879
STM14_1015	ybjG	undecaprenyl pyrophosphate phosphatase	2330	3160.1	830.06	0.44	0.5654
STM14_1016	mdfA	multidrug translocase	3208	2886.7	-321.32	-0.15	0.8476
STM14_1017	-	putative hydrolase	1784	1770	-14	-0.01	0.9846
STM14_1018	-	putative transport protein/regulator	1853	1656.5	-196.52	-0.16	0.7297
STM14_1019	-	hypothetical protein	44	60.2	16.24	0.45	1
STM14_1020	-	putative regulatory protein	1624	2004	380	0.3	0.7079
STM14_1021	-	hypothetical protein	7850	8845.4	995.39	0.17	0.7675
STM14_1022	ybjM	putative inner membrane protein	5891	7696.3	1805.27	0.39	0.457
STM14_1023	grxA	glutaredoxin 1	299	282.6	-16.36	-0.08	0.8818
STM14_1024	ybjC	hypothetical protein	1226	1858	632.04	0.6	0.2745
STM14_1025	mdaA	nitroreductase A	6079	5268.3	-810.69	-0.21	0.7902
STM14_1026	rimK	ribosomal protein S6 modification protein	1183	1186.2	3.18	0	0.9982
STM14_1027	ybjN	putative cytoplasmic protein	825	1010.1	185.11	0.29	0.7776
STM14_1028	potF	putrescine ABC transporter periplasmic substrate-binding protein	2156	1656.5	-499.52	-0.38	0.6325
STM14_1029	potG	putrescine transporter ATP-binding subunit	5077	7652.3	2575.26	0.59	0.483
STM14_1030	potH	putrescine ABC transporter membrane protein	1565	1054.1	-510.87	-0.57	0.268
STM14_1031	potI	putrescine ABC transporter membrane protein	727	662.6	-64.41	-0.13	0.8894
STM14_1032	ybjO	putative inner membrane protein	1294	1524.4	230.43	0.24	0.6642
STM14_1033	rumB	23S rRNA methyluridine methyltransferase	886	1065.7	179.71	0.27	0.7454
STM14_1034	-	conserved hypothetical protein	954	734.4	-219.59	-0.38	0.6669
STM14_1035	ulaA_1	ascorbate-specific PTS system enzyme IIC	20444	18983.5	-1460.48	-0.11	0.711
STM14_1036	-	putative inner membrane protein	5163	5150.2	-12.84	0	0.9943
STM14_1037	-	putative sulfatase	3304	3363.9	59.93	0.03	0.9585
STM14_1038	-	hypothetical protein	303	264.1	-38.89	-0.2	0.7863
STM14_1039	artJ	arginine transport system component	961	1371.5	410.52	0.51	0.5958
STM14_1040	artM	arginine transporter permease subunit ArtM	2091	2337.6	246.61	0.16	0.8515
STM14_1041	artQ	arginine transporter permease subunit ArtQ	444	676.5	232.49	0.61	0.4968
STM14_1042	artI	arginine transport system	974	938.3	-35.71	-0.05	0.9372
STM14_1043	artP	arginine transporter ATP-binding subunit	974	1121.3	147.31	0.2	0.8284
STM14_1044	ybjP	putative lipoprotein	448	966.1	518.09	1.11	0.1409
STM14_1045	orfB	hypothetical protein	869	632.5	-236.52	-0.46	0.7102
STM14_1046	ybjR	putative aminidase	592	820.1	228.13	0.47	0.6004
STM14_1047	-	putative nucleoside-diphosphate-sugar epimerase	764	954.5	190.5	0.32	0.6482
STM14_1048	ybjT	putative nucleoside-diphosphate-sugar epimerase	678	618.6	-59.43	-0.13	0.8899
STM14_1049	ltaA	L-threonine aldolase	1550	2458.1	908.08	0.67	0.4454
STM14_1050	poxB	pyruvate dehydrogenase	2869	2733.8	-135.22	-0.07	0.9277
STM14_1051	hcr	HCP oxidoreductase, NADH-dependent	1740	2411.7	671.75	0.47	0.5372
STM14_1052	hcp	hydroxylamine reductase	4206	4142.4	-63.63	-0.02	0.9738
STM14_1053	-	hypothetical protein	0	0	0	0	1
STM14_1054	ybjE	putative inner membrane protein	3559	4809.6	1250.59	0.43	0.4367
STM14_1055	-	hypothetical protein	2846	2430.3	-415.72	-0.23	0.8056
STM14_1056	ybjD	hypothetical protein	5812	6278.4	466.42	0.11	0.8776
STM14_1057	ybjX	VirK-like protein	9039	8857	-182.03	-0.03	0.9443
STM14_1058	ybjY	macrolide transporter subunit MacA	4078	5344.8	1266.76	0.39	0.4047
STM14_1059	ybjZ	macrolide transporter ATP-binding /permease protein	6549	6429	-119.99	-0.03	0.9491
STM14_1060	-	hypothetical protein	0	0	0	0	1
STM14_1061	-	hypothetical protein	0	0	0	0	1
STM14_1062	cspD	stress response protein	1125	713.6	-411.44	-0.66	0.5835
STM14_1063	clpS	ATP-dependent Clp protease adaptor protein ClpS	98	41.7	-56.3	-1.23	0.8505
STM14_1064	clpA	ATP-dependent Clp protease ATP-binding subunit	2260	2634.2	374.16	0.22	0.7457
STM14_1065	-	hypothetical protein	987	1077.3	90.29	0.13	0.7957
STM14_1066	tnpA_3	transposase	5012	5483.8	471.77	0.13	0.6649
STM14_1067	-	hypothetical protein	64	20.9	-43.15	-1.62	1
STM14_1068	-	putative integrase	912	644.1	-267.94	-0.5	0.4806
STM14_1069	-	hypothetical protein	72	273.4	201.38	1.92	0.3286
STM14_1070	-	putative cytoplasmic protein	1095	924.4	-170.61	-0.24	0.727
STM14_1071	serW	Ser tRNA	15	41.7	26.7	1.48	0.4983
STM14_1072	-	SlsA	304	196.9	-107.08	-0.63	0.5396
STM14_1073	-	putative cytoplasmic protein	1206	1109.7	-96.27	-0.12	0.8774
STM14_1074	-	putative transcriptional regulator	884	1098.1	214.14	0.31	0.7706
STM14_1075	infA	translation initiation factor IF-1	41	69.5	28.5	0.76	0.673
STM14_1076	-	putative inner membrane protein	294	373	79	0.34	0.7045
STM14_1077	aat	leucyl/phenylalanyl-tRNA--protein transferase	762	813.2	51.18	0.09	0.8933
STM14_1078	cydC	cysteine/glutathione ABC transporter membrane/ATP-binding component	62	104.3	42.25	0.75	0.6691
STM14_1079	cydD	cysteine/glutathione ABC transporter membrane/ATP-binding component	225	125.1	-99.9	-0.85	0.6556
STM14_1080	trxB	thioredoxin reductase	220	81.1	-138.91	-1.44	0.1791
STM14_1081	-	hypothetical protein	5	51	45.97	3.35	0.3338
STM14_1082	-	hypothetical protein	443	347.5	-95.49	-0.35	0.6928
STM14_1083	lrp	leucine-responsive transcriptional regulator	213	213.1	0.14	0	0.9849
STM14_1084	ftsK	DNA translocase FtsK	190	150.6	-39.41	-0.34	0.8301
STM14_1085	lolA	outer-membrane lipoprotein carrier protein	0	0	0	0	1
STM14_1086	ycaJ	recombination factor protein RarA	448	435.6	-12.45	-0.04	0.9699
STM14_1087	-	hypothetical protein	0	0	0	0	1
STM14_1088	serS	seryl-tRNA synthetase	0	0	0	0	1
STM14_1089	dmsA	anaerobic dimethyl sulfoxide reductase subunit A	1829	1948.4	119.39	0.09	0.866
STM14_1090	dmsB	anaerobic dimethyl sulfoxide reductase subunit B	254	166.8	-87.19	-0.61	0.4186
STM14_1091	dmsC	anaerobic dimethyl sulfoxide reductase subunit C	225	340.6	115.56	0.6	0.6001
STM14_1092	-	hypothetical protein	39	34.8	-4.25	-0.17	1
STM14_1093	-	hypothetical protein	413	477.3	64.25	0.21	0.8868
STM14_1094	ycaD	MFS family transporter	5902	5759.5	-142.54	-0.04	0.9298
STM14_1095	ycaM	putative amino-acid transporter	25450	25804.1	354.06	0.02	0.9483
STM14_1096	pflA	pyruvate formate lyase-activating enzyme 1	7243	9431.5	2188.53	0.38	0.6286
STM14_1097	-	putative cytoplasmic protein	3241	3340.8	99.77	0.04	0.9513
STM14_1098	-	SopD-like protein	6888	9621.5	2733.5	0.48	0.2559
STM14_1099	pflB	pyruvate formate lyase I	15442	28996.6	13554.6	0.91	0.6056
STM14_1100	focA	formate transporter	8858	28505.4	19647.4	1.69	0.4595
STM14_1101	ycaO	putative cytoplasmic protein	3624	4960.2	1336.18	0.45	0.2907
STM14_1102	-	hypothetical protein	197	250.2	53.21	0.34	0.3267
STM14_1103	ycaP	putative inner membrane protein	528	1128.3	600.26	1.1	0.2752
STM14_1104	-	hypothetical protein	100	108.9	8.89	0.12	1
STM14_1105	serC	phosphoserine aminotransferase	2959	3301.4	342.38	0.16	0.8157
STM14_1106	aroA	3-phosphoshikimate 1-carboxyvinyltransferase	980	896.6	-83.41	-0.13	0.8257
STM14_1107	ycaL	putative Zn-dependent protease	1892	2590.1	698.14	0.45	0.3274
STM14_1108	-	hypothetical protein	521	389.2	-131.78	-0.42	0.5324
STM14_1109	cmk	cytidylate kinase	37	166.8	129.81	2.17	0.3963
STM14_1110	rpsA	30S ribosomal protein S1	0	34.8	34.75	3.65	0.1029
STM14_1111	ihfB	integration host factor subunit beta	177	234	56.99	0.4	0.665
STM14_1112	ycaI	hypothetical protein	3645	4499.1	854.15	0.3	0.5733
STM14_1113	msbA	lipid transporter ATP-binding/permease protein	0	0	0	0	1
STM14_1114	lpxK	tetraacyldisaccharide 4'-kinase	0	7	6.95	2.16	0.3452
STM14_1115	ycaQ	putative cytoplasmic protein	10832	14500.6	3668.59	0.42	0.7195
STM14_1116	ycaR	hypothetical protein	0	0	0	0	1
STM14_1117	kdsB	3-deoxy-manno-octulosonate cytidylyltransferase	6	20.9	14.85	1.8	0.3332
STM14_1118	-	hypothetical protein	48	2.3	-45.68	-4.37	0.5017
STM14_1119	-	hypothetical protein	960	1580	620.03	0.72	0.5521
STM14_1120	ycbC	hypothetical protein	1793	1913.6	120.64	0.09	0.9055
STM14_1121	smtA	putative metallothionein SmtA	680	882.7	202.69	0.38	0.6132
STM14_1122	mukF	condesin subunit F	2	39.4	37.38	4.3	1
STM14_1123	mukE	condesin subunit E	0	7	6.95	2.99	1
STM14_1124	mukB	cell division protein MukB	9	113.5	104.52	3.66	0.0388
STM14_1125	ycbB	hypothetical protein	6643	5944.8	-698.2	-0.16	0.8669
STM14_1126	ycbK	putative outer membrane protein	1025	1125.9	100.94	0.14	0.9173
STM14_1127	ycbL	putative metallo-beta-lactamase	1502	1712.1	210.08	0.19	0.7732
STM14_1128	aspC	aromatic amino acid aminotransferase	937	746	-191	-0.33	0.6787
STM14_1129	-	hypothetical protein	0	0	0	0	1
STM14_1130	ompF	outer membrane protein F precursor	3944	4003.4	59.36	0.02	0.9668
STM14_1131	-	hypothetical protein	0	0	0	0	1
STM14_1132	asnS	asparaginyl-tRNA synthetase	1	81.1	80.09	6.34	0.1427
STM14_1133	-	hypothetical protein	0	0	0	0	1
STM14_1134	-	putative leucine response regulator	2026	2247.3	221.26	0.15	0.8097
STM14_1135	-	hypothetical protein	2870	3630.4	760.36	0.34	0.5535
STM14_1136	-	diaminopropionate ammonia-lyase	21174	22602.3	1428.3	0.09	0.7364
STM14_1137	-	conserved hypothetical protein	539	734.4	195.41	0.45	0.7244
STM14_1138	-	putative transcriptional regulator	19085	19581.2	496.25	0.04	0.9075
STM14_1139	pncB	nicotinate phosphoribosyltransferase	1205	1218.6	13.62	0.02	0.982
STM14_1140	-	integrase	6968	9030.7	2062.73	0.37	0.4483
STM14_1141	-	excisionase	170	57.9	-112.08	-1.55	0.4961
STM14_1142	-	hypothetical protein	271	359.1	88.1	0.41	0.5496
STM14_1143	-	hypothetical protein	4970	4045.1	-924.94	-0.3	0.4221
STM14_1144	-	exodeoxyribonuclease	8170	9549.7	1379.68	0.23	0.4659
STM14_1145	-	hypothetical protein	4569	4816.5	247.54	0.08	0.8843
STM14_1146	-	hypothetical protein	409	600	191.04	0.55	0.689
STM14_1147	-	hypothetical protein	956	1619.4	663.41	0.76	0.3924
STM14_1148	-	regulatory protein	10	2.3	-7.68	-2.11	1
STM14_1149	-	conserved hypothetical protein	227	393.8	166.85	0.79	0.5695
STM14_1150	-	regulatory protein	340	588.5	248.46	0.79	0.4675
STM14_1151	-	regulatory protein	9797	9783.7	-13.33	0	0.9961
STM14_1152	-	putative replication protein	413	688.1	275.08	0.74	0.3445
STM14_1153	-	hypothetical protein	753	625.5	-127.48	-0.27	0.7766
STM14_1154	-	hypothetical protein	2347	2523	175.95	0.1	0.8456
STM14_1155	-	hypothetical protein	2112	3289.8	1177.8	0.64	0.2793
STM14_1156	-	hypothetical protein	1367	1709.8	342.77	0.32	0.6119
STM14_1157	-	hypothetical protein	4847	6102.3	1255.34	0.33	0.7909
STM14_1158	-	hypothetical protein	1455	1510.5	55.53	0.05	0.9475
STM14_1159	-	hypothetical protein	904	936	31.97	0.05	0.9592
STM14_1160	-	hypothetical protein	500	537.5	37.49	0.1	0.8946
STM14_1161	-	hypothetical protein	183	407.7	224.75	1.16	0.3637
STM14_1162	-	putative molecular chaperone	9373	12102.7	2729.75	0.37	0.3374
STM14_1163	-	hypothetical protein	1755	1445.7	-309.34	-0.28	0.7229
STM14_1164	-	hypothetical protein	1245	824.8	-420.23	-0.59	0.5123
STM14_1165	-	hypothetical protein	2325	2432.6	107.6	0.07	0.9193
STM14_1166	gtgA	bacteriophage virulence determinant	8133	8303.3	170.26	0.03	0.9448
STM14_1167	-	hypothetical protein	1086	1359.9	273.94	0.32	0.5771
STM14_1168	-	lysozyme	2647	3085.9	438.92	0.22	0.7205
STM14_1169	-	hypothetical protein	834	1274.2	440.22	0.61	0.4943
STM14_1170	-	hypothetical protein	2244	2821.8	577.81	0.33	0.7184
STM14_1171	-	hypothetical protein	2924	3811.1	887.07	0.38	0.4522
STM14_1172	-	phage portal protein, lambda family	2836	2372.4	-463.64	-0.26	0.5854
STM14_1173	-	Clp protease-like protein	6257	5544	-713	-0.17	0.7173
STM14_1174	-	putative RecA/RadA recombinase	332	537.5	205.49	0.7	0.4844
STM14_1175	-	ATP-binding sugar transporter-like protein	652	581.5	-70.49	-0.17	0.8531
STM14_1176	-	minor tail protein	406	301.2	-104.82	-0.43	0.8209
STM14_1177	-	minor tail protein	1240	1112	-127.96	-0.16	0.8102
STM14_1178	-	major tail protein	1035	1441	406.02	0.48	0.5057
STM14_1179	-	minor tail protein	1333	831.7	-501.28	-0.68	0.593
STM14_1180	-	minor tail protein	167	250.2	83.21	0.58	0.7068
STM14_1181	-	minor tail protein	3742	3646.6	-95.42	-0.04	0.9133
STM14_1182	-	minor tail protein	1086	1371.5	285.52	0.34	0.6999
STM14_1183	-	attachment/invasion protein	8617	9535.8	918.78	0.15	0.8222
STM14_1184	sodC_1	superoxide dismutase precursor	1946	3134.6	1188.58	0.69	0.3279
STM14_1185	-	minor tail protein	2996	3085.9	89.92	0.04	0.9371
STM14_1186	-	tail assembly protein	1106	1399.3	293.32	0.34	0.6604
STM14_1187	-	tail assembly protein	749	1058.8	309.76	0.5	0.4186
STM14_1188	-	host specificity protein J	7728	8562.7	834.74	0.15	0.6923
STM14_1189	-	conserved hypothetical protein	448	486.5	38.52	0.12	0.8663
STM14_1190	-	tail fiber protein	15826	17510.1	1684.06	0.15	0.7365
STM14_1191	-	tail fiber assembly like-protein	4263	5154.8	891.79	0.27	0.5557
STM14_1192	-	caudovirales tail fibre assembly protein	2673	3243.5	570.46	0.28	0.6962
STM14_1193	sseI	secreted effector protein	8652	10304.9	1652.94	0.25	0.5221
STM14_1195	-	hypothetical protein	3565	3403.3	-161.68	-0.07	0.9221
STM14_1196	-	hypothetical protein	2910	3046.5	136.54	0.07	0.9179
STM14_1197	-	hypothetical protein	6069	6380.4	311.35	0.07	0.8583
STM14_1198	-	MsgA-like protein	1492	1858	366.04	0.32	0.7271
STM14_1199	pepN	aminopeptidase N	3607	4740.1	1133.09	0.39	0.3452
STM14_1200	pyrD	dihydroorotate dehydrogenase 2	8099	10300.3	2201.31	0.35	0.3718
STM14_1201	-	hypothetical protein	729	1010.1	281.11	0.47	0.6521
STM14_1202	ycbW	putative cytoplasmic protein	3975	3859.7	-115.28	-0.04	0.9449
STM14_1203	-	putative iron-sulfur protein	2327	2833.4	506.4	0.28	0.7147
STM14_1204	ycbY	23S rRNA m(2)G2445 methyltransferase	5165	5759.5	594.46	0.16	0.7384
STM14_1205	uup	ABC transporter ATPase component	3445	3224.9	-220.07	-0.1	0.887
STM14_1206	pqiA	paraquat-inducible protein A	1803	1934.5	131.49	0.1	0.8775
STM14_1207	pqiB	paraquat-inducible protein B	3009	3018.7	9.74	0	0.9953
STM14_1208	ymbA	putative outer membrane protein	55	34.8	-20.25	-0.66	0.7125
STM14_1209	-	hypothetical protein	1174	655.6	-518.36	-0.84	0.6031
STM14_1210	rmf	ribosome modulation factor	310	152.9	-157.09	-1.02	0.5984
STM14_1211	fabA	3-hydroxydecanoyl-(acyl carrier protein) dehydratase	0	13.9	13.9	3.9	1
STM14_1212	lonH	putative protease	2656	4334.7	1678.66	0.71	0.3247
STM14_1213	ycbG	hypothetical protein	134	150.6	16.59	0.17	1
STM14_1214	ompA	outer membrane protein A	933	755.3	-177.74	-0.3	0.844
STM14_1215	sulA	SOS cell division inhibitor	2204	2729.1	525.14	0.31	0.606
STM14_1216	-	hypothetical protein	0	0	0	0	1
STM14_1217	yccR	putative DNA transformation protein	6913	6445.2	-467.78	-0.1	0.8915
STM14_1218	yccS	putative transporter	12289	14574.7	2285.73	0.25	0.687
STM14_1219	yccF	hypothetical protein	2212	1770	-442	-0.32	0.8446
STM14_1220	helD	DNA helicase IV	3368	5015.8	1647.78	0.57	0.1734
STM14_1221	mgsA	methylglyoxal synthase	2167	2645.7	478.74	0.29	0.5296
STM14_1222	yccT	hypothetical protein	737	773.8	36.8	0.07	0.9251
STM14_1223	-	putative cytoplasmic protein	1080	1003.2	-76.84	-0.11	0.9579
STM14_1224	yccV	putative inner membrane protein	1061	961.5	-99.54	-0.14	0.8247
STM14_1225	yccW	putative SAM-dependent methyltransferase	1752	2483.6	731.57	0.5	0.5077
STM14_1226	-	putative outer membrane protein	2878	4645.1	1767.1	0.69	0.4748
STM14_1227	-	regulatory protein	2147	2136.1	-10.95	-0.01	0.9887
STM14_1228	yccX	putative phosphohydrolase	359	187.7	-171.34	-0.94	0.7135
STM14_1229	yccK	sulfurtransferase TusE	0	0	0	0	1
STM14_1230	yccA	hypothetical protein	1819	2460.4	641.4	0.44	0.5434
STM14_1231	serT	Ser tRNA	0	0	0	0	1
STM14_1232	pipA	pathogenicity island-encoded protein A	15026	16659.8	1633.81	0.15	0.7592
STM14_1233	pipB	secreted effector protein	22730	23709.7	979.71	0.06	0.891
STM14_1234	-	hypothetical protein	3251	3417.2	166.22	0.07	0.9375
STM14_1235	-	putative inner membrane protein	2874	2339.9	-534.07	-0.3	0.6422
STM14_1236	pipC	pathogenicity island-encoded protein C	6667	6297	-370.05	-0.08	0.8122
STM14_1237	sopB	secreted effector protein	17554	18886.2	1332.22	0.11	0.7026
STM14_1238	orfX	putative cytoplasmic protein	2092	2687.4	595.44	0.36	0.5722
STM14_1239	-	putative cytoplasmic protein	896	618.6	-277.43	-0.53	0.5559
STM14_1240	pipD	pathogenicity island-encoded protein D	14711	15587.2	876.15	0.08	0.8326
STM14_1241	copS	copper resistance protein	5725	5731.7	6.66	0	0.9975
STM14_1242	copR	transcriptional regulatory protein YedW	1562	1584.7	22.66	0.02	0.9735
STM14_1243	-	hypothetical protein	3878	5537.1	1659.05	0.51	0.67
STM14_1244	-	hypothetical protein	1270	822.4	-447.55	-0.63	0.611
STM14_1245	-	hypothetical protein	951	727.5	-223.54	-0.39	0.6591
STM14_1246	hpaC	4-hydroxyphenylacetate catabolism	1703	1241.8	-461.22	-0.46	0.6057
STM14_1247	hpaB	4-hydroxyphenylacetate catabolism	4250	4638.2	388.15	0.13	0.8587
STM14_1248	hpaR	4-hydroxyphenylacetate catabolism	152	99.6	-52.38	-0.61	0.6718
STM14_1249	-	hypothetical protein	51	11.6	-39.42	-2.14	1
STM14_1250	hpaG	4-hydroxyphenylacetate catabolism	1621	1767.7	146.69	0.12	0.8623
STM14_1251	hpaE	4-hydroxyphenylacetate catabolism	1057	1144.5	87.48	0.11	0.8736
STM14_1252	hpaD	4-hydroxyphenylacetate catabolism	1912	2055	142.97	0.1	0.8953
STM14_1253	hpaF	4-hydroxyphenylacetate catabolism	285	491.2	206.15	0.79	0.7889
STM14_1254	-	hypothetical protein	188	162.2	-25.83	-0.21	0.6923
STM14_1255	hpaH	4-hydroxyphenylacetate catabolism	849	1357.6	508.62	0.68	0.4323
STM14_1256	hpaI	4-hydroxyphenylacetate catabolism	471	683.4	212.44	0.54	0.4841
STM14_1257	hpaX	4-hydroxyphenylacetate catabolism	2910	3340.8	430.77	0.2	0.7014
STM14_1258	hpaA	4-hydroxyphenylacetate catabolism	1410	1112	-297.96	-0.34	0.6058
STM14_1259	-	putative periplasmic protein	3043	2726.8	-316.17	-0.16	0.7678
STM14_1260	-	hypothetical protein	3569	4466.7	897.71	0.32	0.7514
STM14_1261	-	hypothetical protein	9469	9091	-378.04	-0.06	0.9092
STM14_1262	-	conserved hypothetical protein	2399	2409.4	10.43	0.01	0.9936
STM14_1263	yccD	chaperone-modulator protein CbpM	2005	2388.6	383.58	0.25	0.8029
STM14_1264	cbpA	curved DNA-binding protein CbpA	17627	19734.2	2107.15	0.16	0.8243
STM14_1265	-	hypothetical protein	31	20.9	-10.15	-0.57	0.6663
STM14_1266	scsA	suppression of copper sensitivity protein A	55	129.7	74.74	1.24	0.1274
STM14_1267	scsB	suppression of copper sensitivity protein	3737	4341.6	604.61	0.22	0.7057
STM14_1268	scsC	suppression of copper sensitivity protein	1779	2838	1059.03	0.67	0.5517
STM14_1269	scsD	suppression of copper sensitivity protein	7219	10216.9	2997.91	0.5	0.6635
STM14_1270	agp	glucose-1-phosphatase/inositol phosphatase	2303	3250.4	947.41	0.5	0.4758
STM14_1271	yccJ	hypothetical protein	1002	537.5	-464.51	-0.9	0.3982
STM14_1272	wraB	TrpR binding protein WrbA	683	1392.4	709.37	1.03	0.2703
STM14_1273	-	hypothetical protein	3192	4290.6	1098.64	0.43	0.5077
STM14_1275	ymdF	putative cytoplasmic protein	225	108.9	-116.11	-1.05	1
STM14_1276	ycdC	putative transcriptional repressor	623	769.2	146.16	0.3	0.6861
STM14_1277	-	putative periplasmic protein	1214	1700.5	486.5	0.49	0.6261
STM14_1279	-	hypothetical protein	969	949.9	-19.13	-0.03	0.9658
STM14_1280	-	hypothetical protein	1152	1211.7	59.66	0.07	0.9352
STM14_1281	putP	major sodium/proline symporter	2433	3227.2	794.25	0.41	0.4075
STM14_1282	-	hypothetical protein	354	400.8	46.8	0.18	0.8644
STM14_1283	-	hypothetical protein	283	139	-143.99	-1.03	0.312
STM14_1285	-	putative transcriptional regulator	2778	5235.9	2457.88	0.91	0.1317
STM14_1286	-	hypothetical protein	1968	1765.4	-202.63	-0.16	0.8374
STM14_1287	-	putative sodium/glucose cotransporter	20966	24726.8	3760.77	0.24	0.3514
STM14_1288	-	hypothetical protein	1608	1339.1	-268.91	-0.26	0.7646
STM14_1289	-	hypothetical protein	4945	6466.1	1521.07	0.39	0.4792
STM14_1290	-	N-acetylmannosamine-6-phosphate 2-epimerase	8038	9521.9	1483.88	0.24	0.6189
STM14_1291	-	hypothetical protein	81	146	64.96	0.85	0.8722
STM14_1292	-	hypothetical protein	1349	2013.3	664.26	0.58	0.5175
STM14_1293	-	putative inner membrane protein	20569	14866.6	-5702.36	-0.47	0.5654
STM14_1294	-	putative outer membrane protein	4461	5724.7	1263.71	0.36	0.7123
STM14_1295	-	putative sialic acid transporter	22297	26383.3	4086.25	0.24	0.5768
STM14_1296	-	putative dehydrogenase	5887	7527.2	1640.15	0.35	0.4598
STM14_1297	serX	Ser tRNA	198	287.3	89.28	0.54	0.5457
STM14_1298	-	hypothetical protein	849	421.7	-427.35	-1.01	1
STM14_1299	ycdW	putative oxidoreductase	6549	6005	-543.96	-0.13	0.7697
STM14_1300	ycdX	putative hydrolase	2640	3922.3	1282.27	0.57	0.4808
STM14_1301	ycdY	putative oxidoreductase component	1550	1587	36.98	0.03	0.9708
STM14_1302	ycdZ	putative inner membrane protein	859	1492	632.99	0.8	0.3313
STM14_1303	csgG	putative curli operon transcriptional regulator	26542	33145.9	6603.87	0.32	0.7099
STM14_1304	csgF	curli assembly protein CsgF	9252	10251.7	999.66	0.15	0.8096
STM14_1305	csgE	curli assembly protein CsgE	4242	481911	477669	6.83	0.4001
STM14_1306	csgD	DNA-binding transcriptional regulator CsgD	9355	10397.6	1042.61	0.15	0.7931
STM14_1307	-	hypothetical protein	4990	4809.6	-180.41	-0.05	0.9565
STM14_1308	-	hypothetical protein	3378	3736.9	358.93	0.15	0.8067
STM14_1309	csgB	curlin minor subunit	5231	7881.6	2650.61	0.59	0.2162
STM14_1310	csgA	cryptic curlin major subunit	6976	6310.9	-665.15	-0.14	0.7947
STM14_1311	csgC	putative autoagglutination protein	6346	7962.7	1616.7	0.33	0.5686
STM14_1312	ymdA	putative periplasmic protein	2467	3097.5	630.51	0.33	0.641
STM14_1313	-	hypothetical protein	2371	2390.9	19.9	0.01	0.9853
STM14_1314	ymdC	putative phospholipase	6427	7791.3	1364.26	0.28	0.65
STM14_1315	mdoC	glucans biosynthesis protein	7695	8650.8	955.78	0.17	0.6784
STM14_1316	-	hypothetical protein	2612	3296.7	684.75	0.34	0.6699
STM14_1317	mdoG	glucan biosynthesis protein G	3012	3116	104.04	0.05	0.9332
STM14_1318	mdoH	glucosyltransferase MdoH	3033	4621.9	1588.93	0.61	0.3605
STM14_1319	yceK	hypothetical protein	41	210.8	169.83	2.36	0.21
STM14_1320	msyB	hypothetical protein	32	215.5	183.46	2.75	0.5397
STM14_1321	yceE	drug efflux system protein MdtG	403	695	292.03	0.79	0.6243
STM14_1322	-	hypothetical protein	134	46.3	-87.66	-1.53	0.4701
STM14_1323	htrB	lipid A biosynthesis lauroyl acyltransferase	1	53.3	52.29	5.74	0.397
STM14_1324	yceA	hypothetical protein	1411	1327.5	-83.5	-0.09	0.88
STM14_1325	yceI	hypothetical protein	7070	7793.6	723.58	0.14	0.8617
STM14_1326	-	putative inner membrane protein	3388	3475.1	87.14	0.04	0.9588
STM14_1327	-	conserved hypothetical protein	317	581.5	264.51	0.88	0.8049
STM14_1328	yceO	putative inner membrane protein	295	333.6	38.61	0.18	0.9185
STM14_1329	solA	N-methyltryptophan oxidase	3385	3609.5	224.51	0.09	0.8306
STM14_1330	bssS	biofilm formation regulatory protein BssS	2028	3134.6	1106.58	0.63	0.2734
STM14_1331	dinI	DNA damage-inducible protein I	1342	1262.6	-79.37	-0.09	0.908
STM14_1332	pyrC	dihydroorotase	3264	3236.5	-27.49	-0.01	0.9861
STM14_1333	yceB	hypothetical protein	1765	5835.9	4070.92	1.73	0.1572
STM14_1334	grxB	glutaredoxin 2	2212	2796.3	584.33	0.34	0.6685
STM14_1335	yceL	multidrug resistance protein MdtH	2831	8664.7	5833.68	1.61	0.4399
STM14_1336	rimJ	ribosomal-protein-S5-alanine N-acetyltransferase	728	1739.9	1011.89	1.26	0.5367
STM14_1337	yceH	hypothetical protein	287	338.2	51.25	0.24	0.8934
STM14_1338	mviM	putative virulence protein	1151	722.8	-428.17	-0.67	0.2749
STM14_1339	-	hypothetical protein	511	512	1	0	0.9923
STM14_1340	mviN	putative virulence protein	0	9.3	9.27	3.36	1
STM14_1341	flgN	putative FlgK/FlgL export chaperone	338	625.5	287.52	0.89	0.4649
STM14_1342	flgM	anti-sigma28 factor FlgM	493	1304.3	811.34	1.4	0.1861
STM14_1343	flgA	flagellar basal body P-ring biosynthesis protein FlgA	978	1098.1	120.14	0.17	0.7671
STM14_1344	-	flagellar basal body P-ring biosynthesis protein FlgA	0	0	0	0	1
STM14_1345	flgB	flagellar basal body rod protein FlgB	426	623.2	197.21	0.55	0.6101
STM14_1346	flgC	flagellar basal body rod protein FlgC	510	616.3	106.26	0.27	0.7902
STM14_1347	flgD	flagellar basal body rod modification protein	1426	780.7	-645.25	-0.87	0.6744
STM14_1348	flgE	flagellar hook protein FlgE	2805	3994.1	1189.09	0.51	0.5926
STM14_1349	flgF	flagellar basal body rod protein FlgF	2352	15515.3	13163.3	2.72	0.446
STM14_1350	flgG	flagellar basal body rod protein FlgG	526	539.8	13.8	0.04	0.9545
STM14_1351	flgH	flagellar basal body L-ring protein	580	662.6	82.59	0.19	0.7891
STM14_1352	flgI	flagellar basal body P-ring protein	681	776.1	95.11	0.19	0.7997
STM14_1353	flgJ	peptidoglycan hydrolase	997	1633.3	636.32	0.71	0.4709
STM14_1354	flgK	flagellar hook-associated protein FlgK	1850	1783.9	-66.1	-0.05	0.9184
STM14_1355	flgL	flagellar hook-associated protein FlgL	1008	1040.2	32.22	0.05	0.956
STM14_1356	-	hypothetical protein	122	41.7	-80.3	-1.55	1
STM14_1357	rne	ribonuclease E	93	55.6	-37.4	-0.74	0.6767
STM14_1359	rluC	23S rRNA pseudouridylate synthase C	952	1211.7	259.66	0.35	0.6484
STM14_1360	-	putative inner membrane lipoprotein	3556	4624.3	1068.25	0.38	0.3314
STM14_1361	-	conserved hypothetical protein	905	852.6	-52.43	-0.09	0.9168
STM14_1362	maf_1	Maf-like protein	5176	7172.7	1996.69	0.47	0.6205
STM14_1363	yceD	hypothetical protein	304	268.7	-35.26	-0.18	0.7657
STM14_1364	rpmF	50S ribosomal protein L32	6	32.4	26.43	2.43	1
STM14_1365	plsX	putative glycerol-3-phosphate acyltransferase PlsX	1320	2094.4	774.35	0.67	0.4356
STM14_1366	fabH	3-oxoacyl-(acyl carrier protein) synthase III	0	81.1	81.09	4.41	0.0261
STM14_1367	fabD	acyl carrier protein S-malonyltransferase	0	0	0	0	1
STM14_1368	fabG	3-ketoacyl-(acyl-carrier-protein) reductase	0	20.9	20.85	3.51	0.3308
STM14_1369	acpP	acyl carrier protein	0	18.5	18.53	4.29	1
STM14_1370	fabF	3-oxoacyl-(acyl carrier protein) synthase II	169	484.2	315.2	1.52	0.1254
STM14_1371	pabC	4-amino-4-deoxychorismate lyase	1642	1533.7	-108.31	-0.1	0.9019
STM14_1372	yceG	hypothetical protein	1299	1098.1	-200.86	-0.24	0.7581
STM14_1373	tdk_1	thymidylate kinase	0	69.5	69.5	5.16	0.3329
STM14_1374	holB	DNA polymerase III subunit delta'	0	0	0	0	1
STM14_1375	ycfH	putative metallodependent hydrolase	309	525.9	216.9	0.77	0.4284
STM14_1376	-	hypothetical protein	168	122.8	-45.21	-0.45	0.5926
STM14_1377	ptsG	glucose-specific PTS system IIBC components	1904	3099.8	1195.82	0.7	0.4211
STM14_1378	fhuE	ferric-rhodotorulic acid outer membrane transporter	5530	6301.6	771.58	0.19	0.7016
STM14_1379	ycfF	purine nucleoside phosphoramidase	771	1811.7	1040.71	1.23	0.5886
STM14_1380	ycfL	putative outer membrane lipoprotein	73	382.3	309.27	2.39	0.2978
STM14_1381	ycfM	putative outer membrane lipoprotein	1253	1992.4	739.41	0.67	0.5458
STM14_1382	thiK	thiamine kinase	3095	2993.3	-101.75	-0.05	0.9415
STM14_1383	nagZ	beta-hexosaminidase	105	303.5	198.5	1.53	0.169
STM14_1384	ycfP	hypothetical protein	476	634.8	158.79	0.42	0.6986
STM14_1385	ndh	respiratory NADH dehydrogenase 2	1965	674.2	-1290.82	-1.54	0.122
STM14_1386	ycfJ	hypothetical protein	539	424	-115.03	-0.35	0.74
STM14_1387	ycfQ	putative transcriptional repressor	1545	1774.6	229.64	0.2	0.8834
STM14_1388	ycfR	putative outer membrane protein	51	95	43.99	0.9	1
STM14_1389	ycfS	putative periplasmic protein	1210	1151.4	-58.57	-0.07	0.913
STM14_1390	-	hypothetical protein	708	398.5	-309.52	-0.83	0.3295
STM14_1391	mfd	transcription-repair coupling factor	3760	4707.7	947.65	0.32	0.4962
STM14_1392	ycfU	outer membrane-specific lipoprotein transporter subunit LolC	0	55.6	55.6	4.85	0.3272
STM14_1393	lolD	lipoprotein transporter ATP-binding subunit	0	0	0	0	1
STM14_1394	ycfW	outer membrane-specific lipoprotein transporter subunit LolE	0	0	0	0	1
STM14_1395	ycfX	N-acetyl-D-glucosamine kinase	170	576.9	406.87	1.76	0.0759
STM14_1396	cobB	NAD-dependent deacetylase	381	725.1	344.15	0.93	0.4105
STM14_1397	potD	spermidine/putrescine ABC transporter periplasmic substrate-binding protein	2125	2743	618.04	0.37	0.6842
STM14_1398	potC	spermidine/putrescine ABC transporter membrane protein	1490	2205.6	715.55	0.57	0.3058
STM14_1399	-	hypothetical protein	353	162.2	-190.83	-1.12	0.8575
STM14_1400	sifA	secreted effector protein	10286	11567.6	1281.58	0.17	0.7251
STM14_1401	-	conserved hypothetical protein	1568	1781.6	213.59	0.18	0.78
STM14_1402	potB	spermidine/putrescine ABC transporter membrane protein	9435	11284.9	1849.93	0.26	0.6687
STM14_1403	potA	putrescine/spermidine ABC transporter ATPase protein	1626	1315.9	-310.08	-0.31	0.6562
STM14_1404	pepT	peptidase T	3896	5886.9	1990.88	0.6	0.3199
STM14_1406	tnpA_4	transposase	5221	5666.8	445.79	0.12	0.6906
STM14_1407	ycfD	putative cytoplasmic protein	3287	4077.5	790.5	0.31	0.6307
STM14_1408	phoQ	sensor protein PhoQ	2867	1953	-913.97	-0.55	0.3244
STM14_1409	phoP	DNA-binding transcriptional regulator PhoP	1974	2022.5	48.53	0.04	0.963
STM14_1410	purB	adenylosuccinate lyase	0	78.8	78.77	3.82	0.0018
STM14_1411	ycfC	hypothetical protein	18	190	171.97	3.4	0.0192
STM14_1412	trmU	tRNA (5-methylaminomethyl-2-thiouridylate)-methyltransferase	0	18.5	18.53	2.49	0.0287
STM14_1413	ymfB	putative MutT-like protein	872	875.7	3.73	0.01	0.9943
STM14_1414	-	putative periplasmic protein	410	447.1	37.13	0.13	0.8779
STM14_1415	ymfC	putative ribosomal large subunit pseudouridine synthase	767	857.2	90.2	0.16	0.9404
STM14_1416	icdA	isocitrate dehydrogenase	19	347.5	328.51	4.19	0.0001
STM14_1417	-	prophage lambda integrase	19473	17229.7	-2243.26	-0.18	0.7371
STM14_1418	-	excisionase	1382	2045.7	663.7	0.57	0.3693
STM14_1419	-	Eaa protein	6232	7344.1	1112.13	0.24	0.6957
STM14_1420	-	conserved hypothetical protein	2229	2523	293.95	0.18	0.8393
STM14_1421	-	conserved hypothetical protein	1205	2247.3	1042.26	0.9	0.3076
STM14_1422	-	recombination and repair protein RecT	3992	6954.9	2962.91	0.8	0.6521
STM14_1423	-	exodeoxyribonuclease 8	8767	11752.9	2985.92	0.42	0.2365
STM14_1424	-	prophage RecE	2223	1862.7	-360.33	-0.26	0.7382
STM14_1425	-	hypothetical protein	655	868.8	213.78	0.41	0.6056
STM14_1426	-	conserved hypothetical prophage protein	55	64.9	9.87	0.24	0.8012
STM14_1427	-	conserved hypothetical protein	3125	4276.7	1151.74	0.45	0.3349
STM14_1428	-	hypothetical protein	14587	18909.4	4322.39	0.37	0.1988
STM14_1429	-	putative regulator	0	152.9	152.91	4.51	0.0003
STM14_1430	-	conserved hypothetical protein	379	664.9	285.91	0.81	1
STM14_1431	-	prophage cI protein	382	519	136.95	0.44	0.647
STM14_1432	-	phage replication protein O	1811	2108.3	297.25	0.22	0.6928
STM14_1433	-	phage replication protein P	2759	3475.1	716.14	0.33	0.6848
STM14_1434	-	Ead-like protein	906	1441	535.02	0.67	0.5592
STM14_1435	-	DNA N-4 cytosine methyltransferase	582	539.8	-42.2	-0.11	0.9186
STM14_1436	-	Eaa-like protein	5506	6924.8	1418.79	0.33	0.5222
STM14_1437	-	hypothetical protein	6053	6954.9	901.91	0.2	0.7841
STM14_1438	-	hypothetical protein	2795	3920	1124.96	0.49	0.4608
STM14_1439	-	prophage DinI	1845	2437.2	592.23	0.4	0.5131
STM14_1440	-	putative bacteriophage protein	2124	2483.6	359.57	0.23	0.8355
STM14_1441	-	IrsA	2053	2099	45.98	0.03	0.9679
STM14_1442	-	conserved hypothetical protein	490	688.1	198.08	0.49	0.7104
STM14_1443	-	conserved hypothetical protein	174	352.1	178.15	1.02	0.2521
STM14_1444	-	putative bacteriophage protein	1447	1709.8	262.77	0.24	0.8082
STM14_1445	-	conserved hypothetical protein	905	708.9	-196.07	-0.35	0.7905
STM14_1446	-	putative bacteriophage protein	2281	3343.1	1062.08	0.55	0.3455
STM14_1447	-	hypothetical protein	307	296.5	-10.45	-0.05	0.9466
STM14_1448	-	hypothetical protein	844	1014.7	170.74	0.27	0.7028
STM14_1449	-	conserved hypothetical protein	3683	4714.6	1031.6	0.36	0.4634
STM14_1450	-	phage-holin analog protein	5441	6385	943.99	0.23	0.72
STM14_1451	-	lysozyme	2213	1983.1	-229.85	-0.16	0.8692
STM14_1452	-	putative bacteriophage protein	29	113.5	84.52	1.97	0.1754
STM14_1453	-	bacteriophage lysis protein	1351	1415.5	64.54	0.07	0.9381
STM14_1454	-	hypothetical protein	12218	13856.5	1638.54	0.18	0.7484
STM14_1455	-	prophage DNA packaging protein	2731	3456.6	725.6	0.34	0.5139
STM14_1456	-	terminase-like large protein	5897	5935.5	38.54	0.01	0.9834
STM14_1457	-	head-to-tail joining-like protein	167	108.9	-58.11	-0.62	0.6012
STM14_1458	-	phage portal protein, lambda family	8879	9540.4	661.41	0.1	0.8517
STM14_1459	-	prophage head-tail preconnector	11184	12264.9	1080.92	0.13	0.8168
STM14_1460	-	phage head-like protein	854	954.5	100.5	0.16	0.8254
STM14_1461	-	phage head-like protein	7232	8597.5	1365.49	0.25	0.6879
STM14_1463	-	minor capsid protein FII	853	771.5	-81.52	-0.14	0.8703
STM14_1464	-	prophage minor tail protein Z	798	734.4	-63.59	-0.12	0.8625
STM14_1465	-	Peyer's patch-specific virulence factor GipA	2422	3127.6	705.62	0.37	0.4389
STM14_1466	-	phage minor tail protein U	990	1137.5	147.53	0.2	0.7612
STM14_1467	-	major tail-like protein	1592	1758.4	166.42	0.14	0.8456
STM14_1468	-	phage minor tail protein G	882	845.6	-36.38	-0.06	0.9376
STM14_1469	-	minor tail-like protein	644	827.1	183.08	0.36	0.6001
STM14_1470	-	phage tail component H-like protein	12858	14567.8	1709.78	0.18	0.7225
STM14_1471	-	phage tail component M-like protein	1581	1475.8	-105.22	-0.1	0.8885
STM14_1472	-	phage tail component L-like protein	10289	11847.9	1558.91	0.2	0.7403
STM14_1473	-	hypothetical protein	3741	3855.1	114.09	0.04	0.9369
STM14_1474	-	tail assembly protein I-like protein	947	1452.6	505.61	0.62	0.3463
STM14_1475	-	host specificity protein	10659	11968.4	1309.38	0.17	0.7291
STM14_1476	-	conserved hypothetical protein	521	479.6	-41.43	-0.12	0.8502
STM14_1477	-	hypothetical protein	671	676.5	5.49	0.01	0.9952
STM14_1478	-	side tail fiber protein	12507	13400.1	893.13	0.1	0.8533
STM14_1479	-	phage tail assembly-like protein	16228	13884.3	-2343.66	-0.23	0.6245
STM14_1480	-	PagJ	11103	7026.7	-4076.27	-0.66	0.5087
STM14_1481	-	hypothetical protein	4423	3630.4	-792.64	-0.28	0.6997
STM14_1483	-	SspH1	23856	27126.9	3270.93	0.19	0.7859
STM14_1484	-	conserved hypothetical protein	8418	8919.5	501.52	0.08	0.9076
STM14_1485	-	isocitrate dehydrogenase, NADP-dependent	895	1262.6	367.63	0.5	0.5345
STM14_1486	-	putative cytoplasmic protein	14788	15471.3	683.32	0.07	0.829
STM14_1487	-	hypothetical protein	3695	3586.3	-108.66	-0.04	0.9205
STM14_1488	-	hypothetical protein	4075	4214.2	139.18	0.05	0.9337
STM14_1489	-	hypothetical protein	10548	13112.9	2564.86	0.31	0.5098
STM14_1490	envF	putative envelope lipoprotein	8789	9230	440.97	0.07	0.9023
STM14_1492	msgA	macrophage survival protein	3586	3630.4	44.36	0.02	0.9891
STM14_1493	envE	putative envelope protein	14409	14262	-147.03	-0.01	0.9697
STM14_1494	-	hypothetical protein	4291	5270.6	979.63	0.3	0.6425
STM14_1495	-	cold shock-like protein	5318	6012	693.99	0.18	0.7687
STM14_1496	-	hypothetical protein	1258	1399.3	141.32	0.15	0.8655
STM14_1497	pagD	virulence protein PAGD precursor	9292	8757.3	-534.65	-0.09	0.8736
STM14_1499	-	conserved hypothetical protein	4223	5025.1	802.05	0.25	0.7637
STM14_1500	-	hypothetical protein	1640	1218.6	-421.38	-0.43	0.63
STM14_1501	pagC	virulence membrane protein PAGC precursor	12765	13576.2	811.21	0.09	0.8043
STM14_1502	-	hypothetical protein	5242	5655.2	413.21	0.11	0.8699
STM14_1503	-	Arg tRNA	3965	4059	93.96	0.03	0.9645
STM14_1505	pliC	lysozyme inhibitor	9417	10008.4	591.4	0.09	0.8858
STM14_1506	-	hypothetical protein	4106	5191.9	1085.86	0.34	0.6766
STM14_1507	-	putative lipoprotein	333	470.3	137.3	0.5	0.5732
STM14_1508	-	putative cytoplasmic protein	1169	1077.3	-91.71	-0.12	0.861
STM14_1509	-	putative molecular chaperone	2560	1651.8	-908.15	-0.63	0.4633
STM14_1510	-	putative inner membrane protein	1691	1920.6	229.59	0.18	0.907
STM14_1511	-	putative cytoplasmic protein	7974	9980.6	2006.6	0.32	0.3828
STM14_1512	-	putative inner membrane protein	5683	7508.6	1825.62	0.4	0.4721
STM14_1513	-	putative outer membrane lipoprotein	5269	5974.9	705.92	0.18	0.6901
STM14_1514	-	hypothetical protein	2545	2687.4	142.44	0.08	0.9114
STM14_1515	-	putative ABC transporter periplasmic binding protein	4166	4621.9	455.93	0.15	0.7408
STM14_1516	-	putative ABC transporter protein	1508	1348.4	-159.65	-0.16	0.8437
STM14_1517	-	putative ABC transporter protein	2529	1936.8	-592.19	-0.38	0.5033
STM14_1518	-	putative ABC-type transport system ATPase component	1638	1533.7	-104.31	-0.09	0.8752
STM14_1519	-	putative ABC-type transport system ATPase component	2368	2814.9	446.86	0.25	0.7234
STM14_1520	-	putative inner membrane protein	8773	7485.4	-1287.55	-0.23	0.687
STM14_1521	-	putative cytoplasmic protein	1868	1793.2	-74.83	-0.06	0.9361
STM14_1522	-	Arg tRNA	40	108.9	68.89	1.44	0.8017
STM14_1523	-	hypothetical protein	3921	4608	687.03	0.23	0.6502
STM14_1524	-	hypothetical protein	4636	3623.4	-1012.59	-0.36	0.6762
STM14_1525	aadA	aminoglycoside resistance protein	10400	9248.5	-1151.5	-0.17	0.7369
STM14_1526	-	putative response regulator	5132	5979.6	847.56	0.22	0.5799
STM14_1527	-	putative transcriptional regulator	19669	21504.2	1835.16	0.13	0.7488
STM14_1528	-	hypothetical protein	4479	4659	180	0.06	0.9165
STM14_1529	-	putative cytoplasmic protein	1447	1035.6	-411.41	-0.48	0.4328
STM14_1530	-	putative cytoplasmic protein	33	57.9	24.92	0.81	0.5059
STM14_1531	-	chorismate mutase	5645	4997.2	-647.75	-0.18	0.686
STM14_1532	yeaS	leucine export protein LeuE	4939	4821.2	-117.82	-0.03	0.9412
STM14_1533	-	hypothetical protein	937	1223.2	286.25	0.38	0.6843
STM14_1534	yeaR	putative cytoplasmic protein	1226	1441	215.02	0.23	0.7205
STM14_1535	yoaG	putative cytoplasmic protein	663	488.8	-174.16	-0.44	0.5948
STM14_1536	-	hypothetical protein	298	396.2	98.17	0.41	0.6866
[truncated: 3,995 more rows]

## Sheet: Dip250-II
#Orf	Name	Description	Sum Ctrl	Sum Exp	Delta Sum	log2FC	p-value
[truncated: 5,428 more rows]

## Sheet: Dip400
#Orf	Name	Description	Sum Ctrl	Sum Exp	Delta Sum	log2FC	p-value
[truncated: 5,428 more rows]
